# Supplementary material for: Metabolic dynamics of human external urethral sphincter myoblast differentiation and the effects of tricarboxylic acid cycle inhibition
Source: Sci Rep. 2025 Aug 7;15:28987. doi: 10.1038/s41598-025-13764-z (PMC12331984; doi:10.1038/s41598-025-13764-z)
Supplement: Supplementary file 11 — Supplementary Material 11 [file 41598_2025_13764_MOESM11_ESM.xlsx]

## Sheet: Metabolights csv
<Quality Assurance / Quality Control>
Creation date	2025-04-28 17:18:00
Samples type: unknown
Report creation date	2025-04-28 17:19:00
Numbers	27
data	data file	name	ID	Analysis date	Condition
data1	US2-KD 48h-1	U1	U1	2024-11-06 11:43:00	normal
data2	US2-KD 48h-2	U2	U2	2024-11-06 12:24:00	normal
data3	US2-KD 48h-3	U3	U3	2024-11-06 13:05:00	normal
data4	US2-KD 96h-1	U4	U4	2024-11-06 13:45:00	normal
data5	US2-KD 96h-2	U5	U5	2024-11-06 14:26:00	normal
data6	US2-KD 96h-3	U6	U6	2024-11-06 15:06:00	normal
data7	US2-KD 144h-1	U7	U7	2024-11-06 15:47:00	normal
data8	US2-KD 144h-2	U8	U8	2024-11-06 16:28:00	normal
data9	US2-KD 144h-3	U9	U9	2024-11-06 17:08:00	normal
data10	US2-KD 192h-1	U10	U10	2024-11-06 17:49:00	normal
data11	US2-KD 192h-2	U11	U11	2024-11-06 18:30:00	normal
data12	US2-KD 192h-3	U12	U12	2024-11-06 19:10:00	normal
data13	Pre-1	U13	U13	2024-11-06 19:51:00	normal
data14	Pre-2	U14	U14	2024-11-06 20:32:00	normal
data15	Pre-3	U15	U15	2024-11-06 21:12:00	normal
data16	UK5099 48h-1	U16	U16	2024-11-06 21:53:00	normal
data17	UK5099 48h-2	U17	U17	2024-11-06 22:34:00	normal
data18	UK5099 48h-3	U18	U18	2024-11-06 23:14:00	normal
data19	UK5099 96h-1	U19	U19	2024-11-06 23:55:00	normal
data20	UK5099 96h-2	U20	U20	2024-11-07 00:36:00	normal
data21	UK5099 96h-3	U21	U21	2024-11-07 01:16:00	normal
data22	UK5099 144h-1	U22	U22	2024-11-07 01:57:00	normal
data23	UK5099 144h-2	U23	U23	2024-11-07 02:38:00	normal
data24	UK5099 144h-3	U24	U24	2024-11-07 03:18:00	normal
data25	UK5099 192h-1	U25	U25	2024-11-07 03:59:00	normal
data26	UK5099 192h-2	U26	U26	2024-11-07 04:40:00	normal
data27	UK5099 192h-3	U27	U27	2024-11-07 05:20:00	normal
Result (Area)
ID	metabolites	data1 area	data2 area	data3 area	data4 area	data5 area	data6 area	data7 area	data8 area	data9 area	data10 area	data11 area	data12 area	data13 area	data14 area	data15 area	data16 area	data17 area	data18 area	data19 area	data20 area	data21 area	data22 area	data23 area	data24 area	data25 area	data26 area	data27 area
1	Dimethylglycine-TMS	7820	8413	7208	7399	12880	7449	10952	8271	11786	11951	13839	10969	9869	11264	10628	11348	10215	9971	10916	11859	11299	12171	13786	10561	14489	12275	17184
2	Glyoxylic acid-meto-TMS	8084	8049	6985	7481	12023	7492	12304	8992	11624	11960	12730	10643	11084	11220	12239	11029	10540	8771	10141	11253	11838	12741	14007	13682	14756	12730	17582
3	2-Aminoethanol-2TMS	0	0	0	0	0	0	0	0	0	0	0	0	0	0	0	0	0	0	0	0	0	0	0	0	0	0	0
4	Pyruvic acid-meto-TMS	3702951	4404633	3872372	2272685	2379201	2409914	1896232	2361707	1975550	2751604	2259294	2431005	25067	26464	34111	18304921	17137477	15145321	19955366	19188685	17413064	10568237	10745610	11470308	12633367	11564903	9904812
5	Lactic acid-2TMS	93722612	91828632	88566627	96991997	95882681	88605572	86314126	99458155	93730564	90837198	84494348	83400659	18271483	17205591	22527338	103921675	101854091	102199244	107464254	104452853	105865318	91478447	89800160	97865111	90801597	84018747	86338004
6	Lactic acid-13C3-2TMS	6372819	7313781	6674522	8374948	8535331	7000797	6385490	9526017	7861659	7414281	6016917	5570355	622727	587607	773152	11941501	10846986	10811312	13210111	12812968	12157979	7840519	7586926	8515961	7832458	6258690	6485838
7	2-Hydroxyisobutyric acid-2TMS	4056	7267	6040	5681	5332	5934	5049	5159	6595	5230	7339	6459	5917	3478	3972	7157	7979	5447	8278	9162	4723	8708	7126	6038	8971	7455	11093
8	2-Ketobutyric acid-meto-TMS(1)	0	0	0	0	0	0	0	0	0	0	0	0	0	0	0	0	0	0	0	0	0	0	0	0	0	0	0
9	Glycolic acid-2TMS	180055	190160	171587	198920	204905	191497	216129	183143	210670	243548	241889	220580	138812	132999	147171	214934	186333	160519	168020	195037	176693	212112	213748	201960	211215	223321	238836
10	Caproic acid-TMS	186608	179203	140475	162048	204170	176647	163183	132171	139329	188121	184158	202397	117588	104648	175294	195768	180912	178233	226898	216624	216814	178408	155722	175937	172327	143606	158026
11	2-Ketobutyric acid-meto-TMS(2)	159	601	275	103	479	123	74	292	338	1024	470	544	160	22	20	1825	1956	1272	1033	916	695	983	1144	1008	1345	1750	1545
12	Alanine-2TMS	44179577	45961319	43380389	46507579	45687552	42529395	44295494	49425340	47447996	53684573	36752859	45076986	4319137	4213511	4056285	2892949	2582393	2468879	6263976	5503155	5170913	5997016	5619370	6980206	7487658	3385979	5349844
13	2-Keto-isovaleric acid-meto-TMS	239010	279960	248351	175569	165490	179221	172002	173962	183489	191557	130762	157085	28	377	266	174954	167216	147859	74439	71795	67429	36934	40896	37464	43527	49410	37767
14	Norvaline-TMS	0	0	0	0	0	0	0	0	0	0	0	0	0	0	0	0	0	0	0	0	0	0	0	0	0	0	0
15	Glycine-2TMS	19104	25817	20527	17523	26781	23156	29523	25181	25443	27129	29213	36311	25466	22982	19716	25960	27021	23144	26011	25809	55189	22735	26916	39875	23461	20290	18052
16	Oxalic acid-2TMS	12567	22690	18378	19900	18964	18624	22113	22030	20981	24388	26930	20130	25318	24556	24896	13285	11465	11259	13203	11531	9792	13904	16201	13569	13282	15395	13976
17	Glyoxylic acid-oxime-2TMS	849	1149	915	1619	1679	1529	2151	1532	1707	2407	1800	1798	1036	600	744	559	615	614	922	751	771	943	1189	998	1073	788	795
18	Oxalic acid-13C2-2TMS	0	0	0	0	0	0	0	0	0	0	0	0	0	0	0	0	0	0	0	0	0	0	0	0	0	0	0
19	Hydroxylamine-3TMS	4762659	5047439	4590286	4668867	4695103	4498139	4297717	4238457	4235141	4007354	4102347	3693121	3654983	3807320	3562590	3217556	3128576	3018470	2903153	2851784	2550942	2646262	2601340	2124292	2246033	2233896	2046699
20	2-Hydroxybutyric acid-2TMS	28235	27114	24944	25919	22975	26933	21062	30339	35195	34907	27282	24198	10818	11649	10046	23645	22277	26465	17105	18579	17126	16001	14253	15431	23341	13912	14670
21	2-Hydroxybutyric acid-d3-2TMS	0	0	0	0	0	0	0	0	0	0	0	0	0	0	0	0	0	0	0	0	0	0	0	0	0	0	0
22	Acetoacetic acid-meto-TMS	6485	7858	8657	10499	11354	14014	10437	10708	10891	8743	9511	8043	8696	9494	9681	8505	7751	7814	9543	7469	6464	5724	6449	6305	6556	5552	6901
23	Sarcosine-d3-2TMS	0	0	0	0	0	0	0	0	0	0	0	0	0	0	0	0	0	0	0	0	0	0	0	0	0	0	0
24	Sarcosine-2TMS	460513	425961	250449	419656	336210	318405	303576	313950	253163	442692	399082	342723	360236	295828	284094	332358	313503	280729	279657	281632	280516	354438	439189	431078	661404	677630	472358
25	3-Hydroxypropionic acid-2TMS	162631	182563	161963	189125	200007	196297	205056	203297	211767	240688	231532	210336	168863	163066	162636	189160	164284	161668	186107	182119	172014	190081	201518	184607	196471	190979	188056
26	2-Aminoisobutyric acid-2TMS	67738	66516	57792	63184	63148	69470	85080	88253	76379	100899	98080	77991	86953	75899	68809	75262	65732	70048	70189	71118	74589	87135	103583	91403	106630	139175	102420
27	Pyruvic acid-oxime-2TMS	10855	8557	6805	5813	10573	5404	7658	6757	5729	8546	7887	5873	0	0	0	14135	10072	13838	10911	11010	9314	9984	9871	10038	9245	8377	7979
28	Valproic acid-TMS	0	0	0	0	0	0	0	0	0	0	0	0	0	0	0	0	0	0	0	0	0	0	0	0	0	0	0
29	3-Hydroxybutyric acid-2TMS	192151	223660	186265	239553	239454	228903	310686	363714	310557	489937	223973	302514	100656	96706	99309	219016	188440	182391	170661	165511	153005	135692	143579	140080	226828	154832	164741
30	3-Hydroxyisobutyric acid-2TMS	436750	499559	416841	1300797	1318884	1228470	1427921	1871680	1473988	2146669	624042	1158882	44969	45607	46577	593484	496075	511524	715760	697287	617760	357711	356204	402685	490167	395613	341261
31	2-Hydroxyisovaleric acid-2TMS	0	0	0	0	0	0	0	0	0	0	0	0	0	0	0	0	0	0	0	0	0	0	0	0	0	0	0
32	2-Aminobutyric acid-2TMS	24020	25297	23351	20561	21083	19171	20359	20835	19894	20495	20629	18321	20908	21074	21672	27207	25514	24355	22353	23017	20794	23059	22104	18933	21999	19428	20408
33	2-Ketoisocaproic acid-meto-TMS(1)	334393	445022	368123	232826	230979	236456	223952	239760	244930	248643	192932	212221	0	0	0	254842	234198	208857	99901	109265	94453	56183	63272	53530	64480	77616	61743
34	3-Methyl-2-oxovaleric acid-meto-TMS(1)	1254017	1535207	1317979	847029	857179	868205	835637	855178	888737	919919	694078	775054	0	0	0	900496	820021	775262	357369	372476	336892	192867	208143	188353	217827	242844	186053
35	3-Aminopropanoic acid-2TMS	5891	10048	10113	11446	12903	10844	10026	12850	10683	10062	7263	9160	0	0	0	8867	8334	7789	6372	6456	7107	5409	4765	6055	6580	4470	5509
36	2-Methyl-3-hydroxybutyric acid-2TMS(1)	0	0	0	0	0	0	0	0	0	0	0	0	0	0	0	0	0	0	0	0	0	0	0	0	0	0	0
37	3-Methyl-2-oxovaleric acid-meto-TMS(2)	680708	760327	676501	445477	433807	444280	440007	439713	458601	481229	359528	408170	0	0	0	449459	395580	387189	176989	180718	160610	97644	99035	95575	102503	119638	90586
38	Malonic acid-2TMS	0	0	0	0	0	0	0	0	0	0	0	0	0	0	0	0	0	0	0	0	0	0	0	0	0	0	0
39	2-Methyl-3-hydroxybutyric acid-2TMS(2)	0	0	0	0	0	0	0	0	0	0	0	0	0	0	0	0	0	0	0	0	0	0	0	0	0	0	0
40	Glyceraldehyde-meto-2TMS(1)	0	0	0	0	0	0	0	0	0	0	0	0	0	0	0	0	0	0	0	0	0	0	0	0	0	0	0
41	Acetoacetic acid-2TMS(1)	0	0	0	0	0	0	0	0	0	0	0	0	0	0	0	0	0	0	0	0	0	0	0	0	0	0	0
42	3-Aminoisobutyric acid-2TMS	1459	2079	2090	2621	1766	1915	2798	2051	2112	3913	3010	4244	31060	30904	30538	1904	1340	1720	1583	1393	1194	1023	632	731	1351	804	679
43	3-Hydroxyisovaleric acid-2TMS	84551	101482	95041	148202	150076	153985	141026	193535	147403	162983	85799	104711	26922	27623	37225	562117	459037	498677	676324	662080	584698	448004	472176	445647	450016	412128	365492
44	2-Keto-isovaleric acid-oxime-2TMS(1)	0	0	0	0	0	0	0	0	0	0	0	0	0	0	0	0	0	0	0	0	0	0	0	0	0	0	0
45	2-Ketoisocaproic acid-meto-TMS(2)	1677451	1933116	1687077	1089841	1080306	1071838	1127838	1127215	1160664	1219214	937052	1038478	3546	2852	3036	1119318	1011359	970663	447142	452218	407361	273719	292756	259606	318264	352278	275348
46	Methylmalonic acid-2TMS	0	0	0	0	0	0	0	0	0	0	0	0	0	0	0	0	0	0	0	0	0	0	0	0	0	0	0
47	Valine-d8-2TMS	0	0	0	0	0	0	0	0	0	0	0	0	0	0	0	0	0	0	0	0	0	0	0	0	0	0	0
48	2-Keto-isovaleric acid-oxime-2TMS(2)	0	0	0	0	0	0	0	0	0	0	0	0	0	0	0	0	0	0	0	0	0	0	0	0	0	0	0
49	Valine-2TMS	54071101	53796427	52913703	53629168	52778036	52965048	52862719	52339087	53409983	52894325	54557217	53257090	53702932	54014941	53498145	53895706	53212601	52794131	53798700	53632680	52788259	53447315	53561579	54217527	53516775	52617109	53004388
50	Glyceraldehyde-meto-2TMS(2)	84869	98861	87988	70251	72684	72892	65539	69525	69673	71513	79441	63450	76236	70309	70587	88887	86374	79399	76595	77336	70955	74186	81774	71952	76139	68201	56656
51	Dihydroxyacetone-2TMS	0	0	0	0	0	0	0	0	0	0	0	0	0	0	0	0	0	0	0	0	0	0	0	0	0	0	0
52	2-Hydroxyisocaproic acid-2TMS	34568	40596	33914	47367	51534	43265	33335	42035	41363	35558	28763	25831	14353	13864	15178	31976	24545	27610	26853	24597	22980	20902	19602	19489	20901	19805	17585
53	Urea-2TMS	11778154	14631724	11781397	9479909	10083391	9241340	9733701	9199400	9420469	10036440	10209317	8441163	8861133	8532027	8230095	15376091	13138629	12727229	9912538	9975186	8911808	9773515	10552295	9141793	10317502	9970997	9255633
54	Norvaline-2TMS	44048	51480	47424	46475	45464	43528	46294	42232	46438	41527	49515	40833	47065	48474	47641	59237	56943	52966	53803	53565	48876	53320	56161	47236	53981	49486	46250
55	Acetoacetic acid-2TMS(2)	0	0	0	0	0	0	0	0	0	0	0	0	0	0	0	0	0	0	0	0	0	0	0	0	0	0	0
56	Dihydroxyacetone-meto-2TMS	5179	5160	5290	2894	3266	2998	1355	1737	1429	3005	1692	1414	396	482	294	4425	3714	3966	2831	3273	2992	1758	1702	1319	737	632	1019
57	Dihydroxyacetone-13C3-meto-2TMS	0	0	0	0	0	0	0	0	0	0	0	0	0	0	0	0	0	0	0	0	0	0	0	0	0	0	0
58	Benzoic acid-TMS	607322	432709	382737	373385	432133	418172	361234	439983	427005	391263	391555	382826	311756	262286	331412	462750	341712	353510	417794	381281	392093	381934	447088	378460	433245	433744	418966
59	Acetoacetic acid-oxime-2TMS	0	0	0	0	0	0	0	0	0	0	0	0	0	0	0	0	0	0	0	0	0	0	0	0	0	0	0
60	Octanoic acid-TMS	160523	172224	144310	86565	102618	103270	88550	93053	93370	90876	89882	89010	71967	73048	79956	190475	151416	150540	98520	89701	93250	91563	99285	93012	90745	84062	91812
61	Glycerol-3TMS	2468047	2810371	2546856	2654253	2633016	2604162	2833645	2514474	2870020	2728854	3143534	2574409	2833703	2800618	2743565	2959642	2734664	2573547	2784793	2793239	2520238	2915417	3021199	2683598	2911826	2477909	2606662
62	2-Aminoethanol-3TMS	591666	661089	608026	607652	631321	603000	716443	620253	739464	725207	850216	621458	689912	690846	668714	715157	679437	657347	648436	664023	619697	862989	893624	790640	764951	659807	712401
63	Leucine-2TMS	45417176	45401803	44694852	45189094	45000082	44851028	45095828	44001231	45532785	44921115	46625416	45538469	46243596	46402910	45832986	45701759	45418401	44944967	45764104	45876283	45119357	46121331	46125674	46335883	45854604	44792436	45750406
64	Phosphoric acid-3TMS	3866367	3669173	3132167	2668634	2912132	2662673	2967241	2781834	2984059	3099771	3327473	2717831	2288302	2381632	2083943	3840485	3407974	3657938	3383440	3190479	3015767	2800926	2807531	2584825	2752836	2663879	2483716
65	Acetylglycine-TMS	0	0	0	0	0	0	0	0	0	0	0	0	0	0	0	0	0	0	0	0	0	0	0	0	0	0	0
66	Ethylmalonic acid-2TMS	0	0	0	0	0	0	0	0	0	0	0	0	0	0	0	0	0	0	0	0	0	0	0	0	0	0	0
67	2-Ketoisocaproic acid-oxime-2TMS	933	644	724	620	735	537	950	448	395	636	808	444	197	231	325	278	527	507	159	230	268	163	281	123	289	344	124
68	3-Hydroxypyruvic acid-meto-2TMS(1)	0	0	0	0	0	0	0	0	0	0	0	0	0	0	0	0	0	0	0	0	0	0	0	0	0	0	0
69	Isoleucine-d10-2TMS	0	0	0	0	0	0	0	0	0	0	0	0	0	0	0	0	0	0	0	0	0	0	0	0	0	0	0
70	Isoleucine-2TMS	42034515	42977443	41995560	42097431	41722494	41978395	41828398	41429358	42314417	41811811	43462367	42226921	42747942	42582991	42766073	42942963	42714891	42166685	42619346	42435386	41914687	43046281	43210308	42813069	43209608	42150048	42602204
71	4-Aminobutyric acid-2TMS	299311	334115	291367	285153	292069	283763	288142	265582	300540	292155	337520	273455	355817	354857	352898	349661	325173	301825	331501	328474	298667	342244	356390	315674	348385	306322	316858
72	Nicotinic acid-TMS	13091	5032	4058	3546	4025	3667	4132	3513	3435	4112	4745	4163	4342	4491	3915	5498	4691	4610	4207	4426	4740	4796	5568	4547	6207	5240	6312
73	Maleic acid-2TMS	7693	6561	6054	8087	7686	7739	7039	8209	10234	12451	10035	10039	4015	3289	3153	7045	5951	5487	5477	6434	6471	5564	5570	5620	6225	5326	5284
74	Proline-2TMS	5383690	6262328	5243265	7751215	7292980	6633043	7124016	7815313	7894571	11249785	7129438	7743694	1300673	1288093	1228428	5386723	4737060	4739385	5541300	5646943	4913405	4663026	4407899	4637085	4992010	3865781	3986611
75	Phenylacetic acid-TMS	86623	97642	88282	95858	95229	94116	98840	101313	108650	117630	123001	104141	93117	90806	90645	106195	98622	90718	104018	101764	95033	109071	109086	98218	106331	98712	94759
76	Succinic acid-2TMS	979134	1130071	953655	760219	766703	723566	654900	689649	661516	716050	660179	624644	642442	635777	616418	1047177	930470	883484	684360	682792	605805	661970	685502	622642	698846	742167	649844
77	Glycine-3TMS	38859151	38604834	37848241	38035579	37691485	37930115	37482444	37084461	38211938	38008344	38000323	37211358	36101420	36130106	35450386	38510037	38100488	37905216	37922237	37954112	37122323	36902430	37192567	36592348	36690573	35532673	35906682
78	Methylsuccinic acid-2TMS	8521	8955	7498	5980	5705	5562	5343	5218	6072	6057	6507	5345	5627	4674	5131	8453	7607	7126	5047	6013	5537	5427	6035	5297	6312	5798	5736
79	Glyceric acid-3TMS	273229	300382	260827	239611	257333	227366	273876	235848	265736	289695	310025	245843	180836	187790	175321	299100	257475	256631	224795	227141	199699	241374	245878	231721	244422	240722	229403
80	Catechol-2TMS	4947	1007	1306	1049	1144	1146	1030	980	1605	1734	1685	1585	1466	1790	1201	1745	1322	1534	1344	1247	1210	1268	1279	1077	1224	3854	1739
81	3-Hydroxypyruvic acid-meto-2TMS(2)	0	0	0	0	0	0	0	0	0	0	0	0	0	0	0	0	0	0	0	0	0	0	0	0	0	0	0
82	Fumaric acid-2TMS	94260	99304	82328	84515	86115	79258	110699	95828	139609	139394	121834	88029	26261	25983	26221	38880	37322	35690	30193	30500	30973	36410	39539	38162	38243	37010	33429
83	Fumaric acid-13C4-2TMS	0	0	0	0	0	0	0	0	0	0	0	0	0	0	0	0	0	0	0	0	0	0	0	0	0	0	0
84	Uracil-2TMS	51683	33903	29344	26501	28775	26814	27469	24258	28825	32615	36081	30911	38857	38034	35653	46653	42784	40216	31395	33102	29867	33313	37220	31694	37268	36511	30854
85	Nonanoic acid-TMS	405261	668536	592621	464548	735574	826967	477581	720361	666893	617483	586105	599373	498478	464696	571221	875766	397344	488741	638193	436116	697342	451358	552074	571618	567918	536495	584119
86	Serine-3TMS	26172770	27090336	26307238	27182154	27204832	27055157	28833495	27464725	28269765	28120107	30467948	28345702	31142350	31449434	30987947	30031159	29319961	29471026	29876740	29465217	29018797	30865965	30784196	30333672	31049554	30034110	30269185
87	Acetylglycine-2TMS	0	0	0	0	0	0	0	0	0	0	0	0	0	0	0	0	0	0	0	0	0	0	0	0	0	0	0
88	2-Propyl-3-hydroxy-pentanoic acid-2TMS(1)	0	0	0	0	0	0	0	0	0	0	0	0	0	0	0	0	0	0	0	0	0	0	0	0	0	0	0
89	Mevalonic lactone-TMS	0	0	0	0	0	0	0	0	0	0	0	0	0	0	0	0	0	0	0	0	0	0	0	0	0	0	0
90	2-Propyl-3-hydroxy-pentanoic acid-2TMS(2)	2004	3085	2185	2342	2162	2251	2361	2247	2205	2210	2353	2020	2601	2149	2269	2783	2588	2086	2124	2203	2010	2158	2673	2344	2345	2267	2002
91	Threonine-3TMS	28912073	29462742	28831733	29013511	28940270	28871102	29054433	28698735	29362710	28874988	29512639	28612132	29186608	29116007	28761964	29710609	28926635	28875260	29133191	29007710	28334552	28985466	29011736	28797561	28956339	28269132	28638102
92	Isobutyrylglycine-TMS	45998	53547	48117	49770	48065	47253	48661	45674	50523	50231	53247	45589	50533	49142	50066	55435	50631	48809	51256	50784	47158	50226	53115	48529	51869	46131	49151
93	Mesaconic acid-2TMS	5246	5522	4448	4003	3964	4794	4621	4584	5234	5984	5349	4636	4923	4562	4576	7283	5191	6889	5115	5265	4937	4911	4746	5030	4995	5366	4979
94	2-Aminooctanoic acid-TMS	0	0	0	0	0	0	0	0	0	0	0	0	0	0	0	0	0	0	0	0	0	0	0	0	0	0	0
95	O-Acetylserine-2TMS	0	0	0	0	0	0	0	0	0	0	0	0	0	0	0	0	0	0	0	0	0	0	0	0	0	0	0
96	Glutaric acid-2TMS	13879	12905	10484	9488	10052	9984	8924	8429	8670	9263	9717	8755	8690	7478	7362	12334	10489	9804	8633	9116	9128	9216	8873	7393	9325	10108	8907
97	5-Aminovaleric acid-2TMS	0	0	0	0	0	0	0	0	0	0	0	0	0	0	0	0	0	0	0	0	0	0	0	0	0	0	0
98	Hydroquinone-2TMS	19012	20459	20641	20302	20974	18003	21273	17811	16904	19856	23310	19158	22639	23434	22456	53482	38425	31214	29804	27696	19878	29326	29946	24964	28118	25996	31604
99	Thymine-2TMS	16032	15271	14453	10344	9841	8796	16622	8285	15673	37995	27502	31156	10736	8885	6272	13696	14475	13584	9435	8649	8035	6724	5846	5614	5632	4992	4348
100	3-Methylglutaric acid-2TMS	0	0	0	0	0	0	0	0	0	0	0	0	0	0	0	0	0	0	0	0	0	0	0	0	0	0	0
101	Isobutyrylglycine-2TMS	0	0	0	0	0	0	0	0	0	0	0	0	0	0	0	0	0	0	0	0	0	0	0	0	0	0	0
102	3-Aminopropanoic acid-3TMS	149336	164091	141564	18257	18093	19873	18939	8830	20963	19968	69414	38158	131098	129705	124247	129444	121356	112036	39146	45359	41508	91868	101100	72910	72310	74395	83413
103	Glutaconic acid-2TMS	0	0	0	0	0	0	0	0	0	0	0	0	0	0	0	0	0	0	0	0	0	0	0	0	0	0	0
104	N-Butyrylglycine-TMS	0	0	0	0	0	0	0	0	0	0	0	0	0	0	0	0	0	0	0	0	0	0	0	0	0	0	0
105	Homoserine-3TMS	1475	1560	1598	1312	1169	1233	1513	1261	1257	1331	1412	1176	678	701	425	1329	1184	1478	935	701	729	865	772	936	881	850	987
106	Decanoic acid-TMS	52941	53554	48997	49204	59147	64636	41823	52087	48556	53759	48518	47022	40828	39973	47746	65741	40287	42208	46977	38506	57843	46675	53808	50119	45318	50397	55479
107	Dihydrouracil-TMS	50896	63859	56425	58104	54066	53447	59070	55115	57998	57364	61185	54845	64136	64236	58990	52616	52545	52021	51399	50997	47449	54047	53685	46752	54143	45034	48805
108	Oxalacetic acid-meto-2TMS	0	0	0	0	0	0	0	0	0	0	0	0	0	0	0	0	0	0	0	0	0	0	0	0	0	0	0
109	Erythrulose-meto-3TMS(1)	1674048	1787343	1640796	1657516	1707138	1618565	1694267	1667680	1638814	1702084	1734815	1501768	1743408	1702185	1692204	1743674	1729836	1676385	1665247	1698923	1559077	1738259	1768183	1542566	1713668	1655954	1588409
110	3-Aminoisobutyric acid-3TMS	31938	37790	36649	34360	36629	32760	48657	45445	44634	69411	61865	54820	26570	24334	28347	45201	36982	43580	47867	49811	53577	60418	65453	78676	86349	90515	89561
111	Erythrulose-meto-3TMS(2)	6520	9281	7681	6661	6031	4547	5264	5664	6579	9131	9136	9471	7186	5649	6740	8000	8261	8657	5404	6471	6622	6809	9332	6341	7274	7301	6851
112	2-Propyl-5-hydroxy-pentanoic acid-2TMS	0	0	0	0	0	0	0	0	0	0	0	0	0	0	0	0	0	0	0	0	0	0	0	0	0	0	0
113	Citramalic acid-3TMS	6999	4571	4172	3294	5298	2963	4003	5569	4335	3293	3987	2893	3913	2341	3564	17239	4627	23714	3941	4855	3767	5183	4290	4074	3855	5517	4457
114	N-Butyrylglycine-2TMS	0	0	0	0	0	0	0	0	0	0	0	0	0	0	0	0	0	0	0	0	0	0	0	0	0	0	0
115	Malic acid-3TMS	42035	45220	37911	32701	32730	29743	42790	33726	51355	52737	44557	32082	15872	15772	15989	29839	26418	25808	20889	21050	19660	24169	24367	24211	21135	17840	19750
116	Isovalerylglycine-TMS	0	0	0	0	0	0	0	0	0	0	0	0	0	0	0	0	0	0	0	0	0	0	0	0	0	0	0
117	Malic acid-13C4-3TMS	0	0	0	0	0	0	0	0	0	0	0	0	0	0	0	0	0	0	0	0	0	0	0	0	0	0	0
118	Niacinamide-TMS	1742817	2158646	1882785	1891548	1948664	1875116	1991572	1850441	2000049	2005108	2182365	1775309	2161538	2122727	2034712	2322795	2054385	1986324	2020233	2048806	1808475	2116503	2264073	1943684	2205978	2079634	2001119
119	Anthranilic acid-TMS	0	0	0	0	0	0	0	0	0	0	0	0	0	0	0	0	0	0	0	0	0	0	0	0	0	0	0
120	2-Aminooctanoic acid-2TMS	0	0	0	0	0	0	0	0	0	0	0	0	0	0	0	0	0	0	0	0	0	0	0	0	0	0	0
121	Adipic acid-2TMS	7727	5195	4591	8318	9494	196159	160809	126269	100037	89707	73232	58503	53458	51164	40623	38274	34551	25002	19765	22432	16137	15383	15544	11756	11470	13167	10336
122	Threitol-4TMS	19861	23105	22628	17838	18799	19574	17681	18985	20620	20232	16393	15754	15912	16237	15597	24632	22705	21445	19954	20010	20791	18837	19350	16564	18306	17940	14654
123	Dihydrouracil-2TMS	0	0	0	0	0	0	0	0	0	0	0	0	0	0	0	0	0	0	0	0	0	0	0	0	0	0	0
124	meso-Erythritol-4TMS	254011	289682	239935	191430	191583	177484	177045	170950	179906	180997	188828	156618	151329	147951	144266	261941	228922	216201	171597	173699	157322	160060	167002	149942	170095	159801	155966
125	N-Acetylserine-2TMS	9668	10677	7736	5048	5948	6235	5817	5067	6918	8169	6298	5202	0	0	0	6838	5108	4960	4176	4526	3399	6092	4504	4856	2190	1851	2198
126	Isovalerylglycine-2TMS	0	0	0	0	0	0	0	0	0	0	0	0	0	0	0	0	0	0	0	0	0	0	0	0	0	0	0
127	Glutamic acid 5-methylester-2TMS	8874	11664	10879	9149	7346	11091	10310	7275	10206	12666	7386	8949	6489	8659	7316	4815	2955	3854	3972	4401	5263	5138	5746	5405	5913	6500	6386
128	3-Aminoglutaric acid-2TMS	0	0	0	0	0	0	0	0	0	0	0	0	0	0	0	0	0	0	0	0	0	0	0	0	0	0	0
129	Aspartic acid-d3-3TMS	0	0	0	0	0	0	0	0	0	0	0	0	0	0	0	0	0	0	0	0	0	0	0	0	0	0	0
130	Aspartic acid-3TMS	1403020	526351	467006	466803	459610	445711	458517	429700	490974	471295	485936	424475	449429	441521	441237	539902	496133	473902	485354	476571	438913	478558	504033	451594	505172	459362	467063
131	Methionine-2TMS	1577200	1925752	1696019	1695415	1671888	1619293	1667038	1548144	1739193	1688042	1761133	1511016	1633763	1602832	1571981	1949642	1786883	1687497	1737037	1742184	1554832	1743513	1809861	1625285	1812701	1664552	1663819
132	4-Hydroxyproline-3TMS	0	0	0	0	0	0	0	0	0	0	0	0	0	0	0	0	0	0	0	0	0	0	0	0	0	0	0
133	3-Methyladipic acid-2TMS	0	0	0	0	0	0	0	0	0	0	0	0	0	0	0	0	0	0	0	0	0	0	0	0	0	0	0
134	5-Oxoproline-2TMS	44841436	42441868	44266937	43395211	44123792	43644016	43458821	43370978	43973294	43743721	44678901	42950260	42043844	41761854	41613881	44295812	43121162	42916344	42988991	43028470	42384512	43222803	43563638	42969554	42846726	42992750	42365223
135	Cytosine-2TMS	6577	5214	4187	3396	4199	3284	16279	10749	19249	27824	16967	8906	4969	5126	4888	5728	5534	3500	3195	3345	3919	4844	5522	5305	6912	6485	4981
136	Thiodiglycolic acid-2TMS	0	0	0	0	0	0	0	0	0	0	0	0	0	0	0	0	0	0	0	0	0	0	0	0	0	0	0
137	4-Aminobutyric acid-3TMS	0	0	0	0	0	0	0	0	0	0	0	0	0	0	0	0	0	0	0	0	0	0	0	0	0	0	0
138	Phenylpyruvic acid-meto-TMS(1)	0	0	0	0	0	0	0	0	0	0	0	0	0	0	0	0	0	0	0	0	0	0	0	0	0	0	0
139	2-Propyl-glutaric acid-2TMS	0	0	0	0	0	0	0	0	0	0	0	0	0	0	0	0	0	0	0	0	0	0	0	0	0	0	0
140	5-Hydroxymethyl-2-furoic acid-2TMS	0	0	0	0	0	0	0	0	0	0	0	0	0	0	0	0	0	0	0	0	0	0	0	0	0	0	0
141	Oxalacetic acid-3TMS	0	0	0	0	0	0	0	0	0	0	0	0	0	0	0	0	0	0	0	0	0	0	0	0	0	0	0
142	Tiglylglycine-2TMS	0	0	0	0	0	0	0	0	0	0	0	0	0	0	0	0	0	0	0	0	0	0	0	0	0	0	0
143	Pyrogallol-3TMS	4484	4509	4837	4446	4394	4526	4547	5250	5155	5149	5758	5394	4914	4832	5387	4920	4181	4554	4212	3421	3546	4988	4872	4211	4263	10714	5829
144	Threonic acid-4TMS	77067	88460	74232	40865	43956	42207	41974	42384	45317	45161	45699	39813	38921	40088	38110	88219	83352	75223	41851	42520	38348	43481	41030	38173	43842	41447	39486
145	Cysteine-3TMS	17151208	19853332	19109966	9146107	8022701	8725520	4505177	5841133	5152238	5106029	4687945	5033578	1027030	936963	1075699	17535453	16123591	16318780	9713090	9686397	8019346	4142684	4558948	3875239	3215236	3658749	3195811
146	Tiglylglycine-TMS	0	0	0	0	0	0	0	0	0	0	0	0	0	0	0	0	0	0	0	0	0	0	0	0	0	0	0
147	3-Methylcrotonoylglycine-TMS	0	0	0	0	0	0	0	0	0	0	0	0	0	0	0	0	0	0	0	0	0	0	0	0	0	0	0
148	Succinylacetone-meto-TMS(1)	0	0	0	0	0	0	0	0	0	0	0	0	0	0	0	0	0	0	0	0	0	0	0	0	0	0	0
149	2-Hydroxyglutaric acid-3TMS	55186	61891	49501	42497	42245	43209	41686	40089	44165	45009	41033	35410	29847	32309	30906	56451	48890	46541	37898	37624	35717	37235	36134	34745	35454	52020	35579
150	Creatinine-3TMS	62007	84429	91193	61058	50506	54710	141972	75747	157053	225394	228098	129765	47517	48551	46167	105867	107335	111058	69291	76050	70771	149268	151160	165910	123348	94877	119947
151	3-Hydroxyglutaric acid-3TMS	0	0	0	0	0	0	0	0	0	0	0	0	0	0	0	0	0	0	0	0	0	0	0	0	0	0	0
152	3-Methylcrotonoylglycine-2TMS	0	0	0	0	0	0	0	0	0	0	0	0	0	0	0	0	0	0	0	0	0	0	0	0	0	0	0
153	2-Ketoglutaric acid-meto-2TMS	0	0	0	0	0	0	0	0	0	0	0	0	0	0	0	0	0	0	0	0	0	0	0	0	0	0	0
154	Succinylacetone-meto-TMS(2)	0	0	0	0	0	0	0	0	0	0	0	0	0	0	0	0	0	0	0	0	0	0	0	0	0	0	0
155	O-Phosphoethanolamine-3TMS	0	0	0	0	0	0	0	0	0	0	0	0	0	0	0	0	0	0	0	0	0	0	0	0	0	0	0
156	Succinylacetone-meto-TMS(3)	0	0	0	0	0	0	0	0	0	0	0	0	0	0	0	0	0	0	0	0	0	0	0	0	0	0	0
157	2-Isopropylmalic acid-3TMS	5375740	6001093	5426919	5379053	5490418	5187907	5654730	5295355	5812556	5592395	5598371	4230455	5579178	5694955	5522184	5897661	5359663	5195102	5352721	5095288	4968816	5170359	5359908	4522222	5241742	5325067	4702512
158	Succinylacetone-meto-TMS(4)	0	0	0	0	0	0	0	0	0	0	0	0	0	0	0	0	0	0	0	0	0	0	0	0	0	0	0
159	Phenylpyruvic acid-meto-TMS(2)	0	0	0	0	0	0	0	0	0	0	0	0	0	0	0	0	0	0	0	0	0	0	0	0	0	0	0
160	Pimelic acid-2TMS	1267	879	664	555	763	326	594	260	503	560	499	228	500	349	259	734	947	565	480	349	531	429	242	297	568	410	368
161	Tropic acid-2TMS	0	0	0	0	0	0	0	0	0	0	0	0	0	0	0	0	0	0	0	0	0	0	0	0	0	0	0
162	3-Phenyllactic acid-2TMS	6200	7224	5208	6120	6161	6591	5462	7639	6524	7680	4865	5057	1901	3185	2145	4980	4611	4109	3956	2754	1356	4392	1836	2764	3136	3841	2381
163	Phosphoenolpyruvic acid-3TMS	0	0	0	0	0	0	0	0	0	0	0	0	0	0	0	0	0	0	0	0	0	0	0	0	0	0	0
164	3-Hydroxy-3-methylglutaric acid-3TMS	9931	5652	5340	4352	4181	3163	3714	4183	5234	4621	4033	3797	3468	3219	2207	4487	4727	4612	3861	3143	2718	3334	2509	3735	2777	2776	2985
165	2-Ketoglutaric acid-3TMS	3115	3297	3544	4998	6407	6271	9254	9260	10429	10994	12922	11505	10767	11739	11710	4677	3538	4119	4939	4532	4076	6209	5725	4448	5236	4969	4883
166	Ornithine-3TMS	2960120	7297698	7509662	8116641	7292439	8061406	8269543	7938981	9532126	9000628	9481616	8465619	9020972	9379928	9213066	6711952	6893535	6416720	7492618	7429013	6652503	7976529	7563983	7304866	8351852	6030704	7097874
167	3-Hydroxyphenylacetic acid-2TMS	0	0	0	0	0	0	0	0	0	0	0	0	0	0	0	0	0	0	0	0	0	0	0	0	0	0	0
168	Glutamic acid-13C5-3TMS	2101	3125	2324	1677	1294	1562	1685	929	1367	1940	1954	1878	600	418	785	3043	3010	3010	2384	3597	2381	3535	5275	3965	4094	7754	3796
169	3-Aminoglutaric acid-3TMS	29068	69103	63517	67812	61918	63530	61646	60628	72580	75814	74336	66354	65380	66834	67534	56998	55485	52630	54016	59347	50014	61836	54676	52467	64096	48127	59041
170	Hypotaurine-3TMS	133391	121287	110874	106957	93348	108585	120592	91689	144060	180659	165937	137611	132780	130313	119521	103269	105350	93784	90555	99751	100474	213369	220457	227385	165765	121330	150070
171	Triethanolamine-3TMS	8316	6685	4266	7553	7421	5792	5650	7501	6390	7331	6199	4214	4482	4920	5048	5591	5140	3951	6204	8154	6429	6634	8705	7438	8796	15431	7200
172	Anthranilic acid-2TMS	825	1034	1123	1057	1161	757	1074	1170	1033	1804	1489	1298	920	778	936	719	714	674	714	904	459	943	1376	943	1049	1133	941
173	2-Ketoglutaric acid-oxime-3TMS(1)	0	0	0	0	0	0	0	0	0	0	0	0	0	0	0	0	0	0	0	0	0	0	0	0	0	0	0
174	Cadaverine-3TMS	0	0	0	0	0	0	0	0	0	0	0	0	0	0	0	0	0	0	0	0	0	0	0	0	0	0	0
175	Glutamic acid-3TMS	0	0	0	0	0	0	0	0	0	0	0	0	0	0	0	0	0	0	0	0	0	0	0	0	0	0	0
176	2-Ketoadipic acid-meto-2TMS(1)	0	0	0	0	0	0	0	0	0	0	0	0	0	0	0	0	0	0	0	0	0	0	0	0	0	0	0
177	4-Hydroxybenzoic acid-2TMS	35214	21946	17143	21514	19497	18775	23156	20057	21578	23181	24240	22229	6368	6129	6249	20136	20519	19830	19291	20904	19421	19077	19899	17969	19830	19020	18598
178	4-Hydroxybenzoic acid-13C6-2TMS	0	0	0	0	0	0	0	0	0	0	0	0	0	0	0	0	0	0	0	0	0	0	0	0	0	0	0
179	Asparagine-4TMS	0	0	0	0	0	0	0	0	0	0	0	0	0	0	0	0	0	0	0	0	0	0	0	0	0	0	0
180	Hexanoylglycine-TMS	0	0	0	0	0	0	0	0	0	0	0	0	0	0	0	0	0	0	0	0	0	0	0	0	0	0	0
181	5-Aminovaleric acid-3TMS	25654	29671	25966	29875	29602	28721	48892	29307	54497	57947	52284	39550	1189	2166	1500	27180	19104	26441	23754	26478	23047	41585	38180	40724	27411	12221	21415
182	Tartaric acid-4TMS	11481	13633	12104	10164	9925	10389	8656	9693	13513	12807	10682	9613	10800	10799	10434	11633	9421	10464	9865	9379	9079	12041	11850	10251	9580	10063	10706
183	Phenylalanine-2TMS	26925761	28235967	28253894	27941903	28172243	27732458	27968289	27805178	28056738	28213519	28720215	27574261	28194834	27815342	28038600	28757807	28425031	27730710	28283102	28486344	27341990	28415455	28517311	27961281	28208773	27972749	27825093
184	Hexanoylglycine-2TMS	1024	1164	1421	1273	1151	1400	1058	1342	1239	1327	1622	1046	1581	1450	2028	1580	1030	1085	1261	1268	1267	1405	1242	1134	986	1163	1357
185	4-Hydroxyphenylacetic acid-2TMS	13151	14935	13414	14123	14545	14073	15501	13705	15193	15685	16113	13604	12619	11938	11475	15751	13534	14036	13628	14211	11639	14770	14007	12105	15460	12358	13487
186	Lauric acid-d3-TMS	0	0	0	0	0	0	0	0	0	0	0	0	0	0	0	0	0	0	0	0	0	0	0	0	0	0	0
187	Lauric acid-TMS	57561	54541	47401	53681	56166	73680	40646	52416	47783	61322	50374	43551	45870	47118	53028	79397	56532	53566	63471	56700	68321	48066	53464	67086	52087	62416	61040
188	Ureidopropionic acid-3TMS	12413	15606	10863	14884	11895	13485	15186	11835	16286	18729	15940	14946	15341	15513	10771	27668	22288	22954	22141	22695	24252	14199	20345	16359	23262	24615	16253
189	2-Ketoglutaric acid-oxime-3TMS(2)	0	0	0	0	0	0	0	0	0	0	0	0	0	0	0	0	0	0	0	0	0	0	0	0	0	0	0
190	N-Acetylaspartic acid-2TMS	1658	2160	1355	8442	9091	7989	22549	17042	19372	32579	21005	11250	0	0	0	1153	1014	766	3739	3058	3453	13113	13751	14588	10627	3113	5694
191	2-Ketoadipic acid-meto-2TMS(2)	0	0	0	0	0	0	0	0	0	0	0	0	0	0	0	0	0	0	0	0	0	0	0	0	0	0	0
192	Threo-b-hydroxyaspartic acid-4TMS	0	0	0	0	0	0	0	0	0	0	0	0	0	0	0	0	0	0	0	0	0	0	0	0	0	0	0
193	Lyxose-meto-4TMS(1)	62706	61253	43300	43596	65542	36291	60124	55115	52807	45241	61768	53269	47605	40951	32510	53055	28173	47276	18283	20934	5959	27280	22670	25765	18118	25715	24965
194	Xylose-meto-4TMS	21371	23340	18726	15244	24243	12424	20818	18538	18573	20559	20360	16534	11916	13290	11567	17888	10999	17015	8455	14367	10730	8826	7681	9553	10432	9001	10127
195	Ureidopropionic acid-2TMS	0	0	0	0	0	0	0	0	0	0	0	0	0	0	0	0	0	0	0	0	0	0	0	0	0	0	0
196	Lyxose-meto-4TMS(2)	100389	104412	99160	98264	104189	96819	94316	89961	92930	96653	100762	91995	72832	100031	71963	91046	83589	80237	92339	87010	81110	86978	89430	78023	82483	79495	72422
197	Arabinose-meto-4TMS	110246	123713	109156	112090	114534	112044	109346	102811	107454	115979	121495	106496	85195	120496	86903	106485	98410	91968	103059	103218	94104	101434	104519	94686	91816	97013	87680
198	4-Aminobenzoic acid-TMS	0	0	0	0	0	0	0	0	0	0	0	0	0	0	0	0	0	0	0	0	0	0	0	0	0	0	0
199	Homocysteine-3TMS	75105	110402	113893	106794	97329	110973	127055	119024	139860	153845	162547	151894	115141	128310	122327	205839	209350	196983	224805	227405	205277	230593	233029	203613	215088	184987	198753
200	Asparagine-3TMS	305232	662468	639257	344104	322788	324144	374063	211903	357562	417424	242418	335543	0	0	0	941745	848795	893576	899227	926072	775636	341757	359840	338229	308661	446693	261138
201	N-Acetylaspartic acid-3TMS	7697	10352	11721	29118	24341	28068	64579	57675	82864	101164	69622	44631	12446	12996	10912	12121	11505	9348	19886	20805	20712	51060	43744	56063	42401	12421	27062
202	Ribulose-meto-4TMS	114341	127939	114437	128509	136649	123296	135726	117520	141766	176550	199764	140630	0	0	0	115193	108197	99781	117598	116067	104487	124734	125201	111175	121869	109211	107609
203	Ribose-meto-4TMS	70407	84757	71402	78263	73465	75801	137986	81079	161893	139618	193558	92979	41310	40080	40778	76584	71157	62564	78650	75377	72005	153703	164977	132139	75450	52888	74319
204	Xylulose-meto-4TMS	165895	193788	170614	197900	197254	188153	214365	174429	229806	283981	330523	222002	84795	85612	82542	168764	161066	143357	178419	174495	156909	193874	199678	177796	174288	157063	171105
205	Ribose-13C5-meto-4TMS	1003	1533	1348	1070	1004	1123	2643	1325	2652	2160	3683	1487	572	464	608	1618	1070	1198	1372	1232	965	2720	3311	2259	1353	711	1149
206	Taurine-3TMS	47744	69066	75692	60060	71882	71170	81665	67897	84461	110526	121425	94898	66443	70333	67336	105843	92368	83758	70857	74083	74671	102848	131430	122930	117894	107003	100050
207	3-Sulfinoalanine-3TMS	35981	60273	53240	54634	51100	52343	43433	40495	39608	32179	40714	40608	51563	52787	47846	29514	35096	29663	29861	27705	28228	40595	45948	36176	35696	29697	32799
208	Taurine-13C2-3TMS	3035	4222	4172	3417	3181	3607	5730	3971	4498	11043	13944	9478	11435	12019	10788	13880	10499	8094	7156	7144	6814	14791	19865	19141	19245	13094	13797
209	Suberic acid-2TMS	2997	2045	1297	3947	2489	1859	1685	1686	1291	2162	1903	1507	1309	1529	1177	1969	1916	1507	1452	1999	1615	2015	1836	1751	1839	1935	1991
210	Ribonolactone-3TMS	14382	25934	23034	22764	21000	15274	19102	18235	21669	17188	23282	24045	25428	25348	23293	16911	9848	8443	6718	3893	6261	8073	4757	6392	3494	3616	4345
211	Lysine-3TMS	2628	9755	11308	10994	18307	16663	17884	21620	18059	18132	21521	58999	17194	13938	12646	12145	16532	15221	13505	19676	63678	17416	18776	53678	17747	16859	15162
212	2-Ketoadipic acid-oxime-3TMS(1)	0	0	0	0	0	0	0	0	0	0	0	0	0	0	0	0	0	0	0	0	0	0	0	0	0	0	0
213	Glyceraldehyde 3-phosphate-meto-3TMS(1)	0	0	0	0	0	0	0	0	0	0	0	0	0	0	0	0	0	0	0	0	0	0	0	0	0	0	0
214	Xylitol-5TMS	36385	37813	33877	29316	28519	26806	30261	29692	29726	31401	34015	26530	30070	31274	28920	43203	33784	36259	25997	26761	39536	30311	29814	26118	27563	29869	29345
215	1,6-Anhydroglucose-3TMS	26236	25883	23154	21999	24486	36927	22648	22325	21801	18811	21046	20022	22074	25523	20298	29956	20709	25071	17718	16584	20357	18383	17750	14357	18857	15899	17895
216	2-Ketoadipic acid-oxime-3TMS(2)	0	0	0	0	0	0	0	0	0	0	0	0	0	0	0	0	0	0	0	0	0	0	0	0	0	0	0
217	Glyceraldehyde 3-phosphate-meto-3TMS(2)	0	0	0	0	0	0	0	0	0	0	0	0	0	0	0	0	0	0	0	0	0	0	0	0	0	0	0
218	2-Aminoadipic acid-3TMS	0	0	0	0	0	0	0	0	0	0	0	0	0	0	0	0	0	0	0	0	0	0	0	0	0	0	0
219	Glycerol 2-phosphate-4TMS	1839	1980	2297	1951	3104	2303	4036	3510	4753	6424	7301	4869	2551	2392	1934	1715	1781	1560	1786	1694	1978	4124	4790	5425	6074	4498	2251
220	Arabitol-5TMS	90712	116276	101031	82154	80526	79904	82473	76625	85731	86138	89853	82804	86404	87627	82213	125537	111329	103384	86260	87927	122300	86206	90063	82567	89590	90177	79879
221	Rhamnose-meto-4TMS(1)	3809	7257	11179	11054	6808	13177	11861	13725	15805	7693	21580	13887	15637	30829	23134	9957	9535	11529	16268	15507	15321	17190	16017	12522	19392	12749	18143
222	Ribitol-5TMS	82086	159379	208978	247502	178762	210521	227337	231042	288302	238067	275850	12069	350702	390520	381901	227377	230416	178818	281042	256373	228472	271707	236055	242945	293127	185385	257580
223	Aconitic acid-3TMS	4203	3520	3118	3934	3305	3143	4415	4539	5983	5894	5279	4060	3023	3421	3627	2394	1995	2267	2425	2273	1910	2862	2821	2516	2491	1558	2421
224	2-Deoxy-glucose-4TMS(1)	100299	131120	123517	119457	98037	103897	123771	110366	108031	125579	142206	105016	151322	153518	146883	131654	120871	115862	119476	117415	72613	117375	130589	130366	116172	115394	127613
225	Quinolinic acid-2TMS	3552	2825	3504	1951	1384	1993	1543	1384	1512	2767	2569	2083	2536	2581	2176	1035	1350	1095	859	710	691	936	1058	738	1018	994	490
226	Orotic acid-3TMS	2429	1905	2153	1865	1243	1768	2303	2270	1519	2175	2905	1860	0	0	0	1379	938	724	1430	1286	590	488	1190	617	911	1141	1351
227	Cysteic acid-3TMS	0	0	0	0	0	0	0	0	0	0	0	0	0	0	0	0	0	0	0	0	0	0	0	0	0	0	0
228	Glutamine-4TMS	0	0	0	0	0	0	0	0	0	0	0	0	0	0	0	0	0	0	0	0	0	0	0	0	0	0	0
229	Fucose-meto-4TMS(1)	8164	7272	6366	4467	7259	6220	8315	6050	7105	6220	6154	3758	1555	1195	1852	7023	5171	6882	7412	6384	7178	7341	6193	3322	7400	2675	3277
230	Dihydroxyacetone phosphate-meto-3TMS(1)	0	0	0	0	0	0	0	0	0	0	0	0	0	0	0	0	0	0	0	0	0	0	0	0	0	0	0
231	Rhamnose-meto-4TMS(2)	0	0	0	0	0	0	0	0	0	0	0	0	0	0	0	0	0	0	0	0	0	0	0	0	0	0	0
232	Putrescine-4TMS	43853	55731	48871	59072	57245	55745	35578	62428	31332	73170	49639	48145	0	0	0	29403	23600	25609	59681	56041	55908	21039	26234	17880	70623	100875	57756
233	Dihydroxyacetone phosphate-meto-3TMS(2)	10336	13642	10393	11811	14495	12004	28608	21944	38800	43827	45809	31059	16496	12699	11737	11781	11439	12068	11402	12162	10694	27291	35402	34780	34126	21182	17588
234	Glycerol 3-phosphate-4TMS	14306	19859	16587	22565	22966	21199	56100	41300	71454	92676	91248	58520	29874	22725	18144	20425	20241	15327	23065	22719	24043	56264	68301	71743	72194	46575	34648
235	Fucose-meto-4TMS(2)	0	0	0	0	0	0	0	0	0	0	0	0	0	0	0	0	0	0	0	0	0	0	0	0	0	0	0
236	3-Methoxy-4-hydroxybenzoic acid-2TMS	329	562	402	442	250	295	416	316	265	136	401	125	91	222	99	505	291	320	241	203	295	249	307	133	298	4404	350
237	3-Hydroxyanthranilic acid-2TMS	0	0	0	0	0	0	0	0	0	0	0	0	0	0	0	0	0	0	0	0	0	0	0	0	0	0	0
238	5-Aminolevulinic acid-meto-3TMS(1)	0	0	0	0	0	0	0	0	0	0	0	0	0	0	0	0	0	0	0	0	0	0	0	0	0	0	0
239	Glutamine-3TMS	28413346	29847316	28934058	28194672	28886640	29075959	30035597	28802213	30028780	29510156	30056969	28072482	31589126	33365350	33024590	30455118	29573389	28530149	30463058	30400612	28910890	30818658	30734787	29160254	30765186	29138842	29600076
240	3-Dehydroshikimic acid-meto-3TMS(1)	19729	12320	11342	11435	11882	12250	13085	10978	14575	13689	14392	10878	19877	21133	19245	14758	15249	14052	16955	16093	14378	17367	17460	16735	17027	13852	16258
241	Homovanillic acid-2TMS	2863	5479	4859	5838	6423	7179	6150	7559	8528	9953	8953	6656	10561	7428	8860	5958	6935	7499	7124	8438	7556	8889	8835	7907	10208	12898	9346
242	1-Methylhistamine dihydrochloride	0	0	0	0	0	0	0	0	0	0	0	0	0	0	0	0	0	0	0	0	0	0	0	0	0	0	0
243	Ribonic acid-5TMS	0	0	0	0	0	0	0	0	0	0	0	0	0	0	0	0	0	0	0	0	0	0	0	0	0	0	0
244	2-Phosphoglyceric acid -4TMS	0	0	0	0	0	0	0	0	0	0	0	0	0	0	0	0	0	0	0	0	0	0	0	0	0	0	0
245	3-Dehydroshikimic acid-meto-3TMS(2)	0	0	0	0	0	0	0	0	0	0	0	0	0	0	0	0	0	0	0	0	0	0	0	0	0	0	0
246	Azelaic acid-2TMS	7583	4192	4499	6295	6012	4843	4366	4009	3157	4403	4383	3561	3760	2266	2255	4820	3134	2652	2890	3328	5865	4075	4917	4735	4249	6221	6464
247	Dihydroorotic acid-3TMS	0	0	0	0	0	0	0	0	0	0	0	0	0	0	0	0	0	0	0	0	0	0	0	0	0	0	0
248	O-Phosphoethanolamine-4TMS	96	111	58	57	61	155	1999	273	3188	1755	2167	550	0	0	0	563	241	383	247	61	278	2296	2050	1963	3001	392	1774
249	Shikimic acid-4TMS	0	0	0	0	0	0	0	0	0	0	0	0	0	0	0	0	0	0	0	0	0	0	0	0	0	0	0
250	5-Aminolevulinic acid-meto-3TMS(2)	0	0	0	0	0	0	0	0	0	0	0	0	0	0	0	0	0	0	0	0	0	0	0	0	0	0	0
251	2-Deoxy-glucose-meto-4TMS	0	0	0	0	0	0	0	0	0	0	0	0	0	0	0	0	0	0	0	0	0	0	0	0	0	0	0
252	3-Phosphoglyceric acid-4TMS	0	0	0	0	0	0	0	0	0	0	0	0	0	0	0	0	0	0	0	0	0	0	0	0	0	0	0
253	2-Deoxy-glucose-4TMS(2)	0	0	0	0	0	0	0	0	0	0	0	0	0	0	0	0	0	0	0	0	0	0	0	0	0	0	0
254	2-Aminopimelic acid-3TMS	0	0	0	0	0	0	0	0	0	0	0	0	0	0	0	0	0	0	0	0	0	0	0	0	0	0	0
255	Isocitric acid-4TMS	4023	3307	893	1810	3169	1059	2152	2295	1707	1285	1305	2385	2647	1333	1171	1257	1942	1578	1962	754	713	858	1127	1591	946	1551	1861
256	Hippuric acid-2TMS	0	0	0	0	0	0	0	0	0	0	0	0	0	0	0	0	0	0	0	0	0	0	0	0	0	0	0
257	Citric acid-d4-4TMS	4619	4840	4088	3927	4911	4757	4810	5328	5143	6044	3507	3845	732	946	673	1841	1524	1362	1112	950	887	1015	1213	1142	1672	892	888
258	Hypoxanthine-2TMS	17357	16859	12747	9643	9558	9906	81792	8350	125715	202794	321618	76364	116894	119171	115010	11707	10208	8901	15006	22670	26794	237704	223006	210368	93655	39961	84020
259	Citric acid-4TMS	267430	314234	249247	315333	313715	285729	355329	373356	343337	374252	217644	219758	66279	66210	63400	121012	104954	99576	63983	67560	59214	73672	82789	69999	85175	75614	73700
260	Ornithine-d7-4TMS	276783	373391	333203	388947	371882	375981	399440	404940	412409	434847	356135	332270	214609	212404	202353	263015	256087	220119	239940	240820	217622	249957	253467	224125	270867	230227	241284
261	Protocatechuic acid-3TMS	0	0	0	0	0	0	0	0	0	0	0	0	0	0	0	0	0	0	0	0	0	0	0	0	0	0	0
262	Arginine-3TMS	2605386	4380802	4075018	4242728	3407815	4264439	4439381	4138244	3648022	3700515	5013954	4350833	4694944	4765273	3781219	4222289	4098617	3801663	4530997	4537626	4093426	4773067	4499100	4144196	4619192	4352468	4441591
263	Ornithine-4TMS	10189577	14681211	13155456	13867264	13313358	13581705	13056641	12955877	14208817	14633625	14572048	13014207	9949625	9980388	9765149	13231767	12527449	11297176	12856205	12688979	11396736	13182420	13502218	12088116	13632572	11912882	12136404
264	Glycyl-Glycine-4TMS	12773	18345	17709	15936	17290	18156	16945	16381	17614	18838	19903	16786	11299	10756	10824	19324	17379	13693	17148	16668	14209	18342	18055	14655	17266	15068	16619
265	Dopamine-3TMS	176709	132855	82493	88022	84628	79736	70225	58240	65457	57423	67039	62435	81276	68908	65308	36623	34255	31939	32909	38692	33160	37940	41022	37286	35228	33708	32316
266	Myristic acid-TMS	136088	75613	84596	103776	118587	116862	100843	95632	88710	131059	82035	104026	95608	81998	80780	131233	82677	82631	75840	83411	86141	97816	103127	102266	99647	97717	116704
267	4-Aminobenzoic acid-2TMS	1385	752	1083	1356	1157	909	1563	1542	2019	2547	2044	1708	2366	2118	2418	2493	2009	1359	1925	1752	1926	2385	2383	1999	2105	2697	1681
268	Homogentisic acid-3TMS	0	0	0	0	0	0	0	0	0	0	0	0	0	0	0	0	0	0	0	0	0	0	0	0	0	0	0
269	Methionine sulfone-2TMS	0	0	0	0	0	0	0	0	0	0	0	0	0	0	0	0	0	0	0	0	0	0	0	0	0	0	0
270	2-Methylhippuric acid-2TMS	0	0	0	0	0	0	0	0	0	0	0	0	0	0	0	0	0	0	0	0	0	0	0	0	0	0	0
271	O-Phospho-Serine-4TMS	0	0	0	0	0	0	0	0	0	0	0	0	0	0	0	0	0	0	0	0	0	0	0	0	0	0	0
272	Hippuric acid-TMS	17501	244376	323545	377426	434246	485937	550495	493423	591164	602599	689983	580964	513010	563423	599500	265143	258932	271742	255245	270027	245042	334862	373704	327636	373124	392100	353432
273	Pyridoxal-meto-2TMS(1)	0	0	0	0	0	0	0	0	0	0	0	0	0	0	0	0	0	0	0	0	0	0	0	0	0	0	0
274	Epinephrine-3TMS	0	0	0	0	0	0	0	0	0	0	0	0	0	0	0	0	0	0	0	0	0	0	0	0	0	0	0
275	Histidinol-3TMS	0	0	0	0	0	0	0	0	0	0	0	0	0	0	0	0	0	0	0	0	0	0	0	0	0	0	0
276	1,5-Anhydro-glucitol-4TMS	0	0	0	0	0	0	0	0	0	0	0	0	0	0	0	0	0	0	0	0	0	0	0	0	0	0	0
277	Tagatose-meto-5TMS(1)	0	0	0	0	0	0	0	0	0	0	0	0	0	0	0	0	0	0	0	0	0	0	0	0	0	0	0
278	Psicose-meto-5TMS(1)	17486	15952	10769	9505	14272	9717	9981	9916	10554	11353	10749	8289	5737	7895	7150	15241	11900	13254	8701	7644	6592	9708	10916	7811	9406	9803	4946
279	3-Hydroxyanthranilic acid-3TMS	0	0	0	0	0	0	0	0	0	0	0	0	0	0	0	0	0	0	0	0	0	0	0	0	0	0	0
280	Vanilmandelic acid-3TMS	0	0	0	0	0	0	0	0	0	0	0	0	0	0	0	0	0	0	0	0	0	0	0	0	0	0	0
281	Psicose-meto-5TMS(2)	12879339	14238163	12137210	10359474	10803396	10143811	10360243	9973386	10380978	10967112	10134914	8738494	7459411	7523217	7156722	13355497	11634252	11381192	8742152	8777008	7723407	8714537	9001867	8027466	9336865	8910141	8663518
282	Tagatose-meto-5TMS(2)	14499057	15901413	13737721	11682044	12168000	11417570	11686375	11208088	11594763	12316207	11390644	9780641	8301174	8405503	7961510	14861135	12989814	12647763	9725697	9788109	8531514	9707135	10016601	8901064	10350941	9855732	9524450
283	Sebacic acid-2TMS	0	0	0	0	0	0	0	0	0	0	0	0	0	0	0	0	0	0	0	0	0	0	0	0	0	0	0
284	Histamine-3TMS	4292	3746	3523	2837	3555	3062	2893	2592	2838	4030	3161	2452	1884	2154	1756	3670	3228	3322	2871	2257	2341	2291	2461	2051	2481	3390	2970
285	Fructose-meto-5TMS(1)	14541701	15976252	13563365	11597494	11989880	11288331	11510972	11101693	11550305	12186146	11291086	9779914	8316008	8374388	7975195	14846552	12918899	12607696	9698001	9743343	8554533	9619045	9952892	8933368	10355264	9826641	9582541
286	N-Acetyl-Lysine-2TMS	0	0	0	0	0	0	0	0	0	0	0	0	0	0	0	0	0	0	0	0	0	0	0	0	0	0	0
287	Sorbose-meto-5TMS(1)	15255755	16713897	14462859	12311683	12828353	12068302	12275948	11817638	12245878	12974518	11962594	10271666	8757858	8838546	8420438	15664972	13637582	13320774	10244067	10312031	9003553	10124133	10460956	9386918	10874557	10399856	10044455
288	Adenine-2TMS	0	0	0	0	0	0	0	0	0	0	0	0	0	0	0	0	0	0	0	0	0	0	0	0	0	0	0
289	5-Dehydroquinic acid-meto-4TMS	0	0	0	0	0	0	0	0	0	0	0	0	0	0	0	0	0	0	0	0	0	0	0	0	0	0	0
290	Pyridoxal-meto-2TMS(2)	0	0	0	0	0	0	0	0	0	0	0	0	0	0	0	0	0	0	0	0	0	0	0	0	0	0	0
291	Allose-meto-5TMS(1)	187456	189623	159422	131238	143379	123110	131485	112363	130589	131911	122471	109355	92796	83488	83970	153359	139144	132900	106584	103345	89154	109535	109073	100123	115694	106087	102972
292	Urocanic acid-TMS	0	0	0	0	0	0	0	0	0	0	0	0	0	0	0	0	0	0	0	0	0	0	0	0	0	0	0
293	Glucono-1,5-lactone-4TMS	276966	295646	240999	207981	220293	197278	203073	201462	209143	223217	200409	181121	148707	151542	144630	253331	226691	213944	179866	180544	150210	179689	176549	163954	181523	174434	175674
294	N6-Acetyllysine-3TMS	0	0	0	0	0	0	0	0	0	0	0	0	0	0	0	0	0	0	0	0	0	0	0	0	0	0	0
295	Vanillylamine-3TMS	0	0	0	0	0	0	0	0	0	0	0	0	0	0	0	0	0	0	0	0	0	0	0	0	0	0	0
296	Galactosamine-5TMS(1)	0	0	0	0	0	0	0	0	0	0	0	0	0	0	0	0	0	0	0	0	0	0	0	0	0	0	0
297	2-Methylhippuric acid-TMS	101734	113039	103031	116363	121270	121144	115246	112328	123456	129948	129836	107138	90237	88930	85291	130869	125542	111336	122766	115391	98698	117644	119459	98940	119066	110408	100561
298	Sorbose-meto-5TMS(2)	37698	44393	36651	38083	34107	40608	37850	32331	39325	27885	33112	27189	15127	11176	9854	27092	28431	25479	27663	28616	25956	19808	14190	18927	22047	23497	22348
299	Mannose-meto-5TMS(1)	1369478	1431773	1194434	1266668	1292379	1235723	1117872	1208225	1145883	1287844	854298	872204	298806	304875	293026	1172190	1001504	1011509	882755	873340	768819	610642	638385	579589	628619	655527	578721
300	Allantoin-4TMS	11552	18278	14842	18427	16542	14391	13970	11349	15544	15079	15746	14119	14515	15654	14333	15826	19035	19377	15683	17639	12990	16001	19378	13208	14071	12965	12509
301	Fructose-meto-5TMS(2)	35761	36988	30470	40519	39133	37291	31382	40964	33346	37603	25924	24884	6429	8960	11701	37503	35442	28784	20400	23390	24060	16976	18319	15114	21536	24970	20901
302	4-Hydroxyphenylpyruvic acid-meto-2TMS	0	0	0	0	0	0	0	0	0	0	0	0	0	0	0	0	0	0	0	0	0	0	0	0	0	0	0
303	4-Hydroxyphenyllactic acid-3TMS	0	0	0	0	0	0	0	0	0	0	0	0	0	0	0	0	0	0	0	0	0	0	0	0	0	0	0
304	Erythrose 4-phosphate-meto-4TMS(1)	24363	38221	40526	41726	41139	39701	44185	43933	41685	46829	47238	43115	50217	47279	46843	45631	40454	44226	40993	39204	35614	46837	48197	43462	44093	44161	46516
305	Galactose-meto-5TMS(1)	58031178	60567771	58882863	58440001	58938445	58936017	59784311	57338237	59503377	59552210	60716779	58830305	61142279	61204675	60934098	59648355	58526651	57515830	57397736	57934054	55750130	59312665	60156671	57944890	59407591	59453968	59165721
306	Pyridoxine-3TMS	2500192	2811895	2515586	2400579	2434310	2321265	2341412	2241527	2430429	2253120	2406900	1992984	2482005	2457320	2371420	2761084	2547081	2441837	2417733	2424319	2162893	2402776	2455688	2207615	2521169	2375837	2335656
307	Glucose-meto-5TMS(1)	58198426	60140827	58766977	58051571	58594419	58609436	59299229	57649886	59856899	59813804	60795663	59406398	61783978	61908845	61581024	60471604	58911135	57940115	57833150	58262233	56062209	60057351	60919675	58641102	60103648	60198032	59843509
308	Erythrose 4-phosphate-meto-4TMS(2)	43977	41202	52790	50062	49722	54227	52949	52690	53346	56402	56461	53357	58184	56172	58842	53515	53073	50639	44557	49100	44732	50454	55902	53816	55751	55065	49682
309	N-Acetylglutamine-3TMS	7757052	8906584	8482174	8386369	8442027	8597067	8842198	8149409	8827058	8880342	9248399	8457789	9427466	9354920	9287528	8888680	8512189	8190891	8071896	8180183	7613038	8852264	9053090	8341834	8943090	8692951	8552193
310	Ureidosuccinic acid-3TMS	0	0	0	0	0	0	0	0	0	0	0	0	0	0	0	0	0	0	0	0	0	0	0	0	0	0	0
311	Lysine-4TMS	24897234	26333115	25549237	26006260	26076138	25933478	26410968	25920894	26675683	26138210	26935350	25541119	25769925	26339489	26443859	26697755	26137305	25256245	26164450	25878988	25241431	25672641	26651484	25848631	26699002	25961908	25491106
312	Allose-meto-5TMS(2)	0	0	0	0	0	0	0	0	0	0	0	0	0	0	0	0	0	0	0	0	0	0	0	0	0	0	0
313	Mannose-meto-5TMS(2)	0	0	0	0	0	0	0	0	0	0	0	0	0	0	0	0	0	0	0	0	0	0	0	0	0	0	0
314	Tyramine-3TMS	0	0	0	0	0	0	0	0	0	0	0	0	0	0	0	0	0	0	0	0	0	0	0	0	0	0	0
315	Histidine-3TMS	4697879	26925655	27727583	27652637	25767397	27308617	27125687	26581790	28721824	28129151	28399407	26216980	29828808	30389516	29357887	29163369	30062286	27466478	29531430	28555879	27361788	27751290	29569167	27637301	29433482	26360398	26866528
316	Glucono-1,4-lactone-4TMS	0	0	0	0	0	0	0	0	0	0	0	0	0	0	0	0	0	0	0	0	0	0	0	0	0	0	0
317	5-Dehydroquinic acid-5TMS	33359	32072	30698	32391	31028	30756	31141	28820	32950	32527	32892	29846	30231	33964	33260	31110	32575	31050	29204	31559	29261	32829	31411	30630	30156	30470	30537
318	Glucosamine-5TMS(1)	1198028	1080796	1080106	1230103	1093568	1086795	1125062	1100116	1130530	1103808	1107901	1120604	1148058	1162686	1146402	1131901	1109320	1140704	1119462	1119446	1071651	1162901	1172545	1128602	1149010	1067798	1102836
319	Galactose-meto-5TMS(2)	37877277	38795740	36926585	36974480	36978632	36755283	37205160	38095814	36980435	36855153	36589900	36901044	38249940	38487723	37231245	36707682	37191313	38542109	36702888	38651300	36722440	36924670	37185799	37331536	38133735	36368475	37247308
320	Coniferyl alcohol-2TMS	3209	3300	3034	2929	3131	2936	3267	3066	3138	3073	3082	3145	3331	3286	3258	3061	3171	3064	2976	3227	2922	2964	3162	3033	3038	2953	3242
321	Indol-3-acetic acid-TMS	28382	27426	27167	27305	28704	28338	27527	26968	26841	28454	28077	26729	29567	28367	28310	27611	28255	27417	26330	28472	25461	29219	28335	25926	27797	26491	28040
322	Glucose-meto-5TMS(2)	38142930	38737356	38236862	36940282	37074374	37810561	37015251	36641202	38276000	38377891	38106855	38554166	38067485	38386003	38675132	38158534	36828129	38210084	37946144	38236540	37619698	38537752	38583877	38256271	38475101	37770995	38323996
323	N-Acetylglutamine-2TMS	0	0	0	0	0	0	0	0	0	0	0	0	0	0	0	0	0	0	0	0	0	0	0	0	0	0	0
324	N6-Acetyllysine-2TMS	0	0	0	0	0	0	0	0	0	0	0	0	0	0	0	0	0	0	0	0	0	0	0	0	0	0	0
325	1-Hexadecanol-TMS	11581	4146	3636	6350	4098	7769	4187	3766	3871	6998	4055	7195	5029	2744	3762	6468	6940	4119	4462	3370	7644	10258	6619	2866	10034	6715	7002
326	Tyrosine-13C6-3TMS	0	0	0	0	0	0	0	0	0	0	0	0	0	0	0	0	0	0	0	0	0	0	0	0	0	0	0
327	Tyrosine-3TMS	29683300	30016077	29988133	29587646	29784699	29795880	30035572	29512013	29816698	29853525	29594303	29117890	29820129	29353271	29676843	29778142	30154373	30473842	30539555	30400601	29861390	30328822	30056418	30136019	29965124	29314377	29875245
328	Mannitol-6TMS	0	0	0	0	0	0	0	0	0	0	0	0	0	0	0	0	0	0	0	0	0	0	0	0	0	0	0
329	Coniferyl aldehyde-meto-TMS(1)	0	0	0	0	0	0	0	0	0	0	0	0	0	0	0	0	0	0	0	0	0	0	0	0	0	0	0
330	3,4-Dihydroxybenzylamine-4TMS	0	0	0	0	0	0	0	0	0	0	0	0	0	0	0	0	0	0	0	0	0	0	0	0	0	0	0
331	Glucosamine-5TMS(2)	0	0	0	0	0	0	0	0	0	0	0	0	0	0	0	0	0	0	0	0	0	0	0	0	0	0	0
332	Pyridoxamine-3TMS	0	0	0	0	0	0	0	0	0	0	0	0	0	0	0	0	0	0	0	0	0	0	0	0	0	0	0
333	Glucuronic acid-meto-5TMS(1)	0	0	0	0	0	0	0	0	0	0	0	0	0	0	0	0	0	0	0	0	0	0	0	0	0	0	0
334	Coniferyl aldehyde-meto-TMS(2)	0	0	0	0	0	0	0	0	0	0	0	0	0	0	0	0	0	0	0	0	0	0	0	0	0	0	0
335	Sorbitol-6TMS	6093638	7138511	6119342	4840772	4873046	4407276	4423185	4525595	4618668	4835876	4652645	3935976	4103798	4137751	3928707	7152993	6293222	6047507	4678388	4640289	4095124	4569967	4726478	4235293	4825962	4553417	4454799
336	2-Hydroxyhippuric acid-3TMS	0	0	0	0	0	0	0	0	0	0	0	0	0	0	0	0	0	0	0	0	0	0	0	0	0	0	0
337	Galactitol-6TMS	0	0	0	0	0	0	0	0	0	0	0	0	0	0	0	0	0	0	0	0	0	0	0	0	0	0	0
338	Ascorbic acid-4TMS	692453	749964	646442	591103	564340	541768	542857	453261	425492	504371	509891	415615	723369	696391	631818	776362	710016	660342	636630	653200	561436	751166	774235	675431	738622	684157	694736
339	Galacturonic acid-meto-5TMS(1)	466625	509801	440513	407851	386923	374029	372336	313348	361104	347929	356940	291083	495262	473172	433219	526952	481813	447387	442084	444563	382930	509370	532867	454373	519717	476561	474466
340	Lipoic acid-TMS	0	0	0	0	0	0	0	0	0	0	0	0	0	0	0	0	0	0	0	0	0	0	0	0	0	0	0
341	ParaXanthine-TMS	0	0	0	0	0	0	0	0	0	0	0	0	0	0	0	0	0	0	0	0	0	0	0	0	0	0	0
342	Epinephrine-4TMS	0	0	0	0	0	0	0	0	0	0	0	0	0	0	0	0	0	0	0	0	0	0	0	0	0	0	0
343	Galactosamine-5TMS(2)	1275	122028	147070	151166	137060	151808	138515	141104	158125	167607	173260	156293	181127	207676	180494	176015	164705	155712	157090	148344	129797	174334	155943	141035	175815	133624	157203
344	Glucuronic acid-meto-5TMS(2)	354981	344996	241851	184674	116513	109494	73624	58784	56901	54922	41946	36389	200151	139515	104676	565595	525610	468706	475510	474249	383074	525392	528477	429379	508730	393545	435876
345	Tryptamine-2TMS	0	0	0	0	0	0	0	0	0	0	0	0	0	0	0	0	0	0	0	0	0	0	0	0	0	0	0
346	Indol-3-acetic acid-2TMS	6303	3924	5365	4234	3397	3968	4784	5838	9191	7093	8302	8744	1274	781	986	12709	9901	9987	19485	14092	10814	10020	5851	9585	11216	10074	9724
347	N-Acetyl-Ornithine-4TMS	0	0	0	0	0	0	0	0	0	0	0	0	0	0	0	0	0	0	0	0	0	0	0	0	0	0	0
348	Galacturonic acid-meto-5TMS(2)	36908	40271	37546	26694	27049	26288	26170	25864	28520	29013	31230	25253	14413	17283	12922	32850	26932	27007	22506	24295	19879	23746	23432	21654	24242	22793	20345
349	Pantothenic acid-3TMS	1479760	1647620	1440652	1422471	1458408	1388666	1419322	1358586	1447454	1448409	1489608	1246669	1378524	1373446	1324623	1635441	1449002	1399290	1397291	1417843	1233481	1422048	1482763	1308542	1461011	1368915	1330090
350	Inositol-6TMS(1)	0	0	0	0	0	0	0	0	0	0	0	0	0	0	0	0	0	0	0	0	0	0	0	0	0	0	0
351	S-Benzyl-Cysteine-4TMS	0	0	0	0	0	0	0	0	0	0	0	0	0	0	0	0	0	0	0	0	0	0	0	0	0	0	0
352	Urocanic acid-2TMS	184	5220	6223	6592	6104	6010	5936	7191	5929	6769	5737	6381	2867	4080	3935	8711	3988	6279	6494	7112	5839	4726	5844	4102	5062	6210	5793
353	Palmitoleic acid-TMS	7398	4797	5885	7893	10741	9500	8929	7537	6538	10155	4683	9938	4237	4022	4402	11199	4214	6237	4079	3973	5549	7211	6691	6908	7139	5198	8606
354	Xanthine-3TMS	63157	141912	100908	78906	80625	69845	95672	81669	85380	97328	114401	78294	82940	89076	78722	127316	117971	113017	80714	82973	68458	102372	113427	98139	90125	84342	91217
355	Gluconic acid-6TMS	122587	134015	121287	124615	127198	122227	124630	119417	124763	133788	138269	116044	88063	86558	90715	116521	108568	105015	119712	117529	103668	117635	124045	109329	107028	103073	102384
356	Palmitic acid-TMS	4688344	3510360	3994378	5387430	6757517	6169551	5451250	4811217	4322988	6745229	3554905	6393595	2766015	2504938	2762994	6963965	2890724	3635996	2905573	2846188	3591614	4413652	4581526	4482824	4428896	3614945	5505724
357	Octopamine-4TMS	26697	28051	24273	21121	29753	24495	53109	39523	49338	54786	74191	39287	6968	9385	7762	30923	22859	20786	20928	23775	22583	38341	50836	38500	30541	25538	30511
358	Glucaric acid-6TMS	2432	2427	2246	2472	2718	3082	2870	3012	3434	4128	3601	2533	1870	1487	2004	3172	2813	2184	2145	2534	1775	2628	3751	5368	2829	2340	3557
359	Allantoin-3TMS	857	4529	2907	1972	2458	1556	3085	1842	1622	2171	2452	1387	2940	1707	1008	3243	2886	3368	3178	1978	2852	2937	3112	2057	2492	2596	2517
360	Dodecanedioic acid-2TMS	0	0	0	0	0	0	0	0	0	0	0	0	0	0	0	0	0	0	0	0	0	0	0	0	0	0	0
361	2-Hydroxyhippuric acid-2TMS	0	0	0	0	0	0	0	0	0	0	0	0	0	0	0	0	0	0	0	0	0	0	0	0	0	0	0
362	Metoprolol-TMS	0	0	0	0	0	0	0	0	0	0	0	0	0	0	0	0	0	0	0	0	0	0	0	0	0	0	0
363	Kynurenic acid-2TMS	0	0	0	0	0	0	0	0	0	0	0	0	0	0	0	0	0	0	0	0	0	0	0	0	0	0	0
364	Dopamine-4TMS	40857	82765	86030	113791	130510	123979	146559	128436	135048	151035	170016	124839	114630	116181	124649	227476	172052	172487	178534	187623	137543	190903	209516	155517	192858	195541	182840
365	N-Acetylmannosamine-meto-4TMS(1)	41467	23070	46740	29527	34864	28862	47233	51823	40861	36557	45083	28464	0	0	0	23327	20502	16853	33985	33535	34929	53690	38678	49924	52411	20418	21482
366	Citrulline-3TMS	0	0	0	0	0	0	0	0	0	0	0	0	0	0	0	0	0	0	0	0	0	0	0	0	0	0	0
367	N-Acetyltyrosine-3TMS	0	0	0	0	0	0	0	0	0	0	0	0	0	0	0	0	0	0	0	0	0	0	0	0	0	0	0
368	Dopa-13C6-4TMS	0	0	0	0	0	0	0	0	0	0	0	0	0	0	0	0	0	0	0	0	0	0	0	0	0	0	0
369	Dopa-4TMS	0	0	0	0	0	0	0	0	0	0	0	0	0	0	0	0	0	0	0	0	0	0	0	0	0	0	0
370	Ribulose 5-phosphate-meto-5TMS(1)	0	0	0	0	0	0	0	0	0	0	0	0	0	0	0	0	0	0	0	0	0	0	0	0	0	0	0
371	Uric acid-4TMS	0	0	0	0	0	0	0	0	0	0	0	0	0	0	0	0	0	0	0	0	0	0	0	0	0	0	0
372	Ribose 5-phosphate-meto-5TMS(1)	3627	3584	2995	3169	2910	3295	3463	2590	4097	4970	4467	3664	3348	2770	2890	4206	3728	2971	3310	3192	3707	3807	3699	4054	4831	3804	3903
373	Methoprene acid-TMS	0	0	0	0	0	0	0	0	0	0	0	0	0	0	0	0	0	0	0	0	0	0	0	0	0	0	0
374	Inositol-6TMS(2)	10459825	11814002	10286688	9764577	9793889	9096337	10558788	9431751	10998425	11352613	12393368	9248556	10186986	10116613	9817013	12796484	11382268	10932829	10015773	10127016	8947918	10991974	11253749	10115084	10986216	9984266	10054906
375	N-Acetylmannosamine-meto-4TMS(2)	587975	676733	596497	564909	586059	532543	633259	565610	659949	673413	728695	558419	580913	586260	553440	752300	666872	639371	591029	602143	531839	645553	666303	593159	660076	572454	594458
376	Ribulose 5-phosphate-meto-5TMS(2)	0	0	0	0	0	0	0	0	0	0	0	0	0	0	0	0	0	0	0	0	0	0	0	0	0	0	0
377	Ribose 5-phosphate-meto-5TMS(2)	0	0	0	0	0	0	0	0	0	0	0	0	0	0	0	0	0	0	0	0	0	0	0	0	0	0	0
378	Margaric acid-TMS	31386	10968	12667	19120	25458	22041	17613	15860	14457	24728	11526	22223	7708	6095	7548	27011	8807	12910	9504	9977	13996	16143	17766	17114	16193	14169	20014
379	Guanine-3TMS	2045	3959	3411	3051	2791	3358	30188	2941	42698	62607	90249	19352	1144	1027	985	1502	3725	3751	7511	7694	9650	63313	64768	63582	16353	5830	16304
380	Kynurenine-2TMS	44889	57725	48533	50998	48252	47214	52836	46954	55563	61169	75752	45999	14553	13233	13046	34142	34344	27099	27548	27183	24504	27779	35989	26985	18619	23144	19479
381	N-Acetyltyrosine-2TMS	2208	2103	1591	1936	3627	2867	3340	2054	4174	2408	2657	1258	2019	2195	1247	2140	2566	557	1819	3183	2106	2056	2253	2308	1351	2432	2042
382	Pyridoxamine-4TMS	0	0	0	0	0	0	0	0	0	0	0	0	0	0	0	0	0	0	0	0	0	0	0	0	0	0	0
383	Octadecanol-TMS	15706	8959	10511	16211	10843	14451	10191	10543	12866	14655	12535	12392	10575	8680	10292	13397	12197	11215	10742	8996	22141	28216	19073	11027	41105	13197	20366
384	Norepinephrine-5TMS	41004	59566	53010	47415	85962	69779	109399	92819	84035	141918	149168	89926	60295	55755	65400	230212	188652	213424	198683	243996	235263	285580	473712	398567	442191	766559	365077
385	Kynurenine-d6-3TMS	0	0	0	0	0	0	0	0	0	0	0	0	0	0	0	0	0	0	0	0	0	0	0	0	0	0	0
386	Kynurenine-3TMS	19083	73054	69962	83832	81869	81317	94256	87880	96309	107909	112714	90166	116269	113808	111405	81975	76957	73066	91675	91812	80531	100010	107699	89690	95215	81423	82943
387	Linoleic acid-TMS	2647	1860	1547	2346	3806	2398	2485	2315	1964	3063	1420	2394	786	1205	994	2822	1238	1651	1284	1228	6262	2222	2389	2385	1776	1671	2277
388	Oleic acid-TMS	57217	32162	42351	50999	75848	72095	56556	52565	44294	79087	35173	57772	18861	22009	24814	78265	22528	30598	23272	21612	48184	38795	39341	41492	41141	32700	50208
389	2,3-Bisphosphoglyceric acid-5TMS	0	0	0	0	0	0	0	0	0	0	0	0	0	0	0	0	0	0	0	0	0	0	0	0	0	0	0
390	Elaidic acid-TMS	51058	32919	43483	49909	73698	57166	43046	43113	31255	67812	26440	49064	11458	14167	14588	62277	20278	26808	20279	19993	41393	33046	36941	41713	40730	29583	40088
391	7-Methylguanine-2TMS	1027	2857	2152	2063	2509	2251	2002	2141	1872	2753	1365	1860	180	133	196	2749	2735	2891	2142	2476	1961	1291	1275	1128	1348	1296	867
392	Cystathionine-4TMS	0	0	0	0	0	0	0	0	0	0	0	0	0	0	0	0	0	0	0	0	0	0	0	0	0	0	0
393	Suberylglycine-3TMS	0	0	0	0	0	0	0	0	0	0	0	0	0	0	0	0	0	0	0	0	0	0	0	0	0	0	0
394	Stearic acid-TMS	2742199	2007082	2369563	3440889	4773086	4098675	3375832	3207964	2632721	4677389	2059507	4123121	1423710	1239409	1472945	4968481	1481295	2191952	1535575	1508090	2158311	2639992	2897363	2893164	2736269	2060324	3570304
395	Cystamine-d8-nTMS	9621	37188	32981	39877	26935	52113	48876	50821	57760	71963	77766	58762	41782	40065	52513	48169	38359	40088	39482	44027	42869	54324	64323	56959	64751	67825	57439
396	Tryptophan-3TMS	5769397	6581043	6032763	6626007	5835564	6577694	7485148	7997043	10254920	8302337	8894822	8093347	7211301	7066312	7876697	25047405	23959145	23975342	23830639	24047087	22380294	23942905	24211968	23252650	24224091	23439972	23421270
397	Cystamine-nTMS	334564	955267	908077	853535	646716	1178282	1338731	1247119	1353482	1653198	1685575	1382521	1074901	1042904	1124737	1143635	947883	907776	978125	1072127	1005888	1233371	1488228	1304648	1507443	1537901	1326672
398	Tryptophan-13C11-3TMS	0	0	0	0	0	0	0	0	0	0	0	0	0	0	0	0	0	0	0	0	0	0	0	0	0	0	0
399	Suberylglycine-2TMS	0	0	0	0	0	0	0	0	0	0	0	0	0	0	0	0	0	0	0	0	0	0	0	0	0	0	0
400	Tryptamine-3TMS	200474	181984	144527	139039	215430	115434	182659	161464	142459	152390	201185	141602	142691	146488	133797	233611	109069	217131	74565	97590	58158	132253	113184	125865	116889	116378	116263
401	Spermidine-5TMS	685898	552947	379386	375833	583513	270649	479604	351685	353736	345781	434480	284964	354852	355088	272619	772118	299080	708910	194660	273079	157277	420349	318863	358742	347906	290600	338485
402	Metoprolol-2TMS	0	0	0	0	0	0	0	0	0	0	0	0	0	0	0	0	0	0	0	0	0	0	0	0	0	0	0
403	Cystine-4TMS	281601	989511	895864	2792642	2720146	2810970	3423645	2874357	3337565	3350349	3644478	2900779	4568442	4790050	4363932	1041960	1266025	898441	2305144	2301457	2046638	3499253	3632337	3209523	3898533	3274630	3470685
404	Fructose 1-phosphate-meto-6TMS(1)	94657	75029	52873	51549	90263	38784	73127	56235	54199	53052	74368	52090	56005	60426	47333	96619	37136	89873	18787	30514	15164	48276	36856	46021	44426	39885	44121
405	Fructose 1-phosphate-meto-6TMS(2)	0	0	0	0	0	0	0	0	0	0	0	0	0	0	0	0	0	0	0	0	0	0	0	0	0	0	0
406	Fructose 6-phosphate-meto-6TMS	0	0	0	0	0	0	0	0	0	0	0	0	0	0	0	0	0	0	0	0	0	0	0	0	0	0	0
407	Mannose 6-phosphate-meto-6TMS(1)	326608	251912	165940	156269	259057	109328	192616	148998	141914	128051	177655	116748	166216	172895	129931	329579	122765	302523	63924	98956	50557	165256	121970	152776	144655	127525	147002
408	Glucose 6-phosphate-meto-6TMS(1)	4632	5452	3924	4089	5048	4264	7306	3125	8053	10004	6408	4941	0	0	0	5335	4278	5047	3922	3510	4403	5751	5405	5273	4010	2672	5130
409	3-Hydroxy-kynurenine-3TMS	0	0	0	0	0	0	0	0	0	0	0	0	0	0	0	0	0	0	0	0	0	0	0	0	0	0	0
410	Mannose 6-phosphate-meto-6TMS(2)	0	0	0	0	0	0	0	0	0	0	0	0	0	0	0	0	0	0	0	0	0	0	0	0	0	0	0
411	Arachidonic acid-TMS	0	0	0	0	0	0	0	0	0	0	0	0	0	0	0	0	0	0	0	0	0	0	0	0	0	0	0
412	Glucose 6-phosphate-meto-6TMS(2)	0	0	0	0	0	0	0	0	0	0	0	0	0	0	0	0	0	0	0	0	0	0	0	0	0	0	0
413	Juniperic acid-2TMS	0	0	0	0	0	0	0	0	0	0	0	0	0	0	0	0	0	0	0	0	0	0	0	0	0	0	0
414	Eicosapentaenoic acid-TMS	4231	6656	4824	4558	8117	3150	5981	3090	3437	3909	5142	2800	1795	3191	1891	1706	1806	2702	467	1432	474	1757	904	1533	1535	1301	921
415	Oleamide-TMS	0	0	0	0	0	0	0	0	0	0	0	0	0	0	0	0	0	0	0	0	0	0	0	0	0	0	0
416	Thymidine-2TMS	0	0	0	0	0	0	0	0	0	0	0	0	0	0	0	0	0	0	0	0	0	0	0	0	0	0	0
417	p-Aminohippuric acid-2TMS	0	0	0	0	0	0	0	0	0	0	0	0	0	0	0	0	0	0	0	0	0	0	0	0	0	0	0
418	Porphobilinogen-4TMS	0	0	0	0	0	0	0	0	0	0	0	0	0	0	0	0	0	0	0	0	0	0	0	0	0	0	0
419	2'-Deoxyuridine-3TMS	0	0	0	0	0	0	0	0	0	0	0	0	0	0	0	0	0	0	0	0	0	0	0	0	0	0	0
420	5-Hydroxy-tryptophan-4TMS	0	0	0	0	0	0	0	0	0	0	0	0	0	0	0	0	0	0	0	0	0	0	0	0	0	0	0
421	Uridine-4TMS	1586	1601	3286	3375	3990	2982	5427	2176	6545	9305	12336	5398	3360	3138	2933	4882	4138	5299	4596	6349	4080	16028	17916	15458	8127	4855	6037
422	5-Methoxytryptamine-3TMS	0	0	0	0	0	0	0	0	0	0	0	0	0	0	0	0	0	0	0	0	0	0	0	0	0	0	0
423	6-Phosphogluconic acid-7TMS	0	0	0	0	0	0	0	0	0	0	0	0	0	0	0	0	0	0	0	0	0	0	0	0	0	0	0
424	Inositol phosphate-7TMS	0	0	0	0	0	0	0	0	0	0	0	0	0	0	0	0	0	0	0	0	0	0	0	0	0	0	0
425	5-Methoxytryptamine-2TMS	0	0	0	0	0	0	0	0	0	0	0	0	0	0	0	0	0	0	0	0	0	0	0	0	0	0	0
426	Saccharopine-4TMS	0	0	0	0	0	0	0	0	0	0	0	0	0	0	0	0	0	0	0	0	0	0	0	0	0	0	0
427	Uridine-3TMS	0	0	0	0	0	0	0	0	0	0	0	0	0	0	0	0	0	0	0	0	0	0	0	0	0	0	0
428	Melatonin-TMS	0	0	0	0	0	0	0	0	0	0	0	0	0	0	0	0	0	0	0	0	0	0	0	0	0	0	0
429	Thymidine-3TMS	0	0	0	0	0	0	0	0	0	0	0	0	0	0	0	0	0	0	0	0	0	0	0	0	0	0	0
430	Biotin-3TMS	5794	10259	10327	11512	6344	9589	9494	9732	10184	8215	9400	11402	9241	10854	10988	7397	5767	5889	5147	5485	5691	6166	6364	4998	6583	5475	6049
431	Serotonin	0	0	0	0	0	0	0	0	0	0	0	0	0	0	0	0	0	0	0	0	0	0	0	0	0	0	0
432	Saccharopine-5TMS	0	0	0	0	0	0	0	0	0	0	0	0	0	0	0	0	0	0	0	0	0	0	0	0	0	0	0
433	Homocystine-4TMS	18884	16209	13257	14705	21785	11753	18921	13504	14310	17076	21544	14054	14222	12439	12216	24547	12621	22187	8490	8516	7296	13473	14094	14741	12907	12489	14474
434	Fendiline	0	0	0	0	0	0	0	0	0	0	0	0	0	0	0	0	0	0	0	0	0	0	0	0	0	0	0
435	Docosahexaenoic acid-TMS	0	0	0	0	0	0	0	0	0	0	0	0	0	0	0	0	0	0	0	0	0	0	0	0	0	0	0
436	Docosapentaenoic acid-TMS	0	0	0	0	0	0	0	0	0	0	0	0	0	0	0	0	0	0	0	0	0	0	0	0	0	0	0
437	Inosine-4TMS	1862	1680	1107	2179	2273	3002	15266	5470	18976	56110	30814	14040	0	0	0	1067	1437	1210	1319	3291	3815	16992	13245	19583	10004	1730	5166
438	Sedoheptulose 7-phosphate-meto-7TMS	0	0	0	0	0	0	0	0	0	0	0	0	0	0	0	0	0	0	0	0	0	0	0	0	0	0	0
439	Adenosine-4TMS	5026	2716	3234	3013	2892	2965	6362	6387	6614	9651	7497	4549	2711	2168	2851	4234	3264	4286	5951	5858	6025	7450	8477	7001	7514	5622	6568
440	Batyl alcohol-2TMS	15328	19496	13938	13327	16453	14490	11888	12737	14356	12268	7006	6740	0	0	0	13280	11101	12259	12029	9991	8643	5690	6788	7099	5004	4286	4976
441	Fendiline-TMS	0	0	0	0	0	0	0	0	0	0	0	0	0	0	0	0	0	0	0	0	0	0	0	0	0	0	0
442	Sucrose-8TMS	21878	14139	14629	29753	12145	11077	22652	19320	20720	18881	68092	27105	8569	8122	14492	17073	10234	13360	10829	17050	36308	12683	16593	13168	15418	11286	14710
443	N-Acetylneuraminic acid-6TMS	9691	13150	9988	6690	7730	5826	6636	5337	4719	5710	5055	5060	4505	4654	4286	12232	9399	11166	7744	7162	5250	7496	8384	7665	7871	8270	8414
444	Xanthosine-5TMS	1354	3238	3161	2455	2702	1940	2547	2083	1893	2811	2875	2381	1651	1577	1231	3287	3076	2968	2391	2281	1718	4159	4022	3947	3043	2034	2530
445	Cytidine-4TMS	0	0	0	0	0	0	0	0	0	0	0	0	0	0	0	0	0	0	0	0	0	0	0	0	0	0	0
446	Lactose-meto-8TMS(1)	74431	89185	63656	6791	7691	7751	6410	5603	5578	7532	6844	6998	0	0	0	83916	70679	69895	6409	7367	6022	3134	3298	3026	2337	5291	4187
447	Lactose-meto-8TMS(2)	5745	5942	4995	7337	4262	4844	3322	3092	4628	4328	3912	4288	5124	4599	6163	6233	5311	5688	5085	6044	4861	4054	5352	5537	6050	5416	4250
448	Monostearin-2TMS	22170	20825	12253	14233	68449	13833	15533	13745	17333	14725	13490	15083	21471	12731	17898	20573	17638	18510	19256	20122	18428	20144	22136	18062	21327	20854	22424
449	Carnosine-4TMS	0	0	0	0	0	0	0	0	0	0	0	0	0	0	0	0	0	0	0	0	0	0	0	0	0	0	0
450	Spermine-6TMS	7544	5393	5360	8097	5079	3859	7172	3982	7727	7820	9430	4989	4250	5340	4285	5437	3509	5821	6181	2465	5079	19925	14709	10113	6100	2461	3958
451	Guanosine-5TMS	0	0	0	0	0	0	0	0	0	0	0	0	0	0	0	0	0	0	0	0	0	0	0	0	0	0	0
452	Trehalose-8TMS	134501	140162	117687	98556	113612	111583	502827	368767	384374	394590	578628	326113	46891	44784	56714	133910	110308	106907	72521	78240	64057	145260	141566	126716	134131	107263	88346
453	5'-Methylthioadenosine-2TMS	0	0	0	0	0	0	0	0	0	0	0	0	0	0	0	0	0	0	0	0	0	0	0	0	0	0	0
454	Maltose-meto-8TMS(1)	44129	41010	32952	30224	36850	31751	166327	118336	125915	126326	187838	103491	14085	14696	15973	37245	30058	28375	21629	22746	17575	44703	44498	42338	44732	32795	29619
455	Lactitol-9TMS	12347	10341	9512	10550	12528	13719	87733	63402	66368	68192	103749	56398	4728	4524	4129	10696	10975	9869	8319	7217	7433	18047	20556	19512	11589	13827	11298
456	5'-Methylthioadenosine-3TMS	0	0	0	0	0	0	0	0	0	0	0	0	0	0	0	0	0	0	0	0	0	0	0	0	0	0	0
457	Maltose-meto-8TMS(2)	11115	11816	9633	11558	12800	10921	84112	58662	61691	62397	95342	50862	5382	5430	4341	8014	10053	8459	7291	8056	7253	19128	18557	16753	15945	7777	9811
458	Uridine monophosphate-5TMS	0	0	0	0	0	0	0	0	0	0	0	0	0	0	0	0	0	0	0	0	0	0	0	0	0	0	0
459	Thymidine monophosphate-3TMS	0	0	0	0	0	0	0	0	0	0	0	0	0	0	0	0	0	0	0	0	0	0	0	0	0	0	0
460	Maltitol-9TMS	0	0	0	0	0	0	0	0	0	0	0	0	0	0	0	0	0	0	0	0	0	0	0	0	0	0	0
461	Isomaltose-meto-8TMS(1)	950237	964928	838212	824425	843826	791120	817405	773117	812705	816169	843801	711384	747942	756838	726133	965444	821308	815928	808334	816055	703523	817466	839265	745704	856853	779146	796323
462	Isomaltose-meto-8TMS(2)	105638	94023	88018	83229	85739	83250	81182	78898	84514	87744	87314	75205	75799	76311	76985	96546	85462	83726	86391	82865	72467	80913	85300	77254	84135	81739	81005
463	Inosine monophosphate-5TMS	0	0	0	0	0	0	0	0	0	0	0	0	0	0	0	0	0	0	0	0	0	0	0	0	0	0	0
464	Cholecalciferol-TMS	0	0	0	0	0	0	0	0	0	0	0	0	0	0	0	0	0	0	0	0	0	0	0	0	0	0	0
465	Xanthosine monophosphate-6TMS	0	0	0	0	0	0	0	0	0	0	0	0	0	0	0	0	0	0	0	0	0	0	0	0	0	0	0
466	Adenosine monophosphate-5TMS	0	0	0	0	0	0	0	0	0	0	0	0	0	0	0	0	0	0	0	0	0	0	0	0	0	0	0
467	Adenosine 3',5'-cyclic monophosphate-3TMS	0	0	0	0	0	0	0	0	0	0	0	0	0	0	0	0	0	0	0	0	0	0	0	0	0	0	0
468	Cholesterol-TMS	0	0	0	0	0	0	0	0	0	0	0	0	0	0	0	0	0	0	0	0	0	0	0	0	0	0	0
469	Trehalose 6-phosphate-9TMS	0	0	0	0	0	0	0	0	0	0	0	0	0	0	0	0	0	0	0	0	0	0	0	0	0	0	0
