# Supplementary material for: Metabolic dynamics of human external urethral sphincter myoblast differentiation and the effects of tricarboxylic acid cycle inhibition
Source: Sci Rep. 2025 Aug 7;15:28987. doi: 10.1038/s41598-025-13764-z (PMC12331984; doi:10.1038/s41598-025-13764-z)
Supplement: Supplementary file 12 — Supplementary Material 12 [file 41598_2025_13764_MOESM12_ESM.xlsx]

## Sheet: msea_qea_result
	Total Cmpd	Hits	Statistic Q	Expected Q	Raw p	Holm p	FDR
Pyruvaldehyde Degradation	10	1	99.864	20	6.9767e-07	6.1395e-05	6.1395e-05
Cysteine Metabolism	26	6	80.127	20	9.1262e-06	0.00079398	0.00036358
Tryptophan Metabolism	59	9	68.741	20	1.4381e-05	0.0012367	0.00036358
Urea Cycle	28	11	79.547	20	1.6526e-05	0.0014047	0.00036358
Amino Sugar Metabolism	33	8	80.338	20	3.1181e-05	0.0026192	0.00054879
Pantothenate and CoA Biosynthesis	21	2	96.517	20	4.8864e-05	0.0040557	0.00061568
Glutamate Metabolism	48	12	79.404	20	4.8975e-05	0.0040557	0.00061568
Glycine and Serine Metabolism	59	18	71.109	20	6.8025e-05	0.00551	0.00074828
Arginine and Proline Metabolism	52	11	76.392	20	0.00013428	0.010742	0.0013129
Spermidine and Spermine Biosynthesis	18	6	68	20	0.00018747	0.01481	0.0014793
Alanine Metabolism	17	8	80.386	20	0.00019031	0.014844	0.0014793
Folate Metabolism	29	2	90.581	20	0.00020173	0.015533	0.0014793
Gluconeogenesis	33	9	75.33	20	0.0002331	0.017716	0.0015779
Malate-Aspartate Shuttle	10	4	79.028	20	0.00026567	0.019925	0.0015855
Warburg Effect	57	17	74.717	20	0.00029073	0.021514	0.0015855
Selenoamino Acid Metabolism	27	5	72.817	20	0.00031702	0.023142	0.0015855
Glucose-Alanine Cycle	13	5	86.83	20	0.00032334	0.023281	0.0015855
Purine Metabolism	73	13	64.109	20	0.00032431	0.023281	0.0015855
Citric Acid Cycle	32	9	80.26	20	0.00037	0.0259	0.0017137
Valine, Leucine and Isoleucine Degradation	59	13	66.5	20	0.00041995	0.028976	0.0018478
Glycerolipid Metabolism	25	8	74.013	20	0.00050441	0.0343	0.0019954
Ammonia Recycling	31	12	63.886	20	0.00051781	0.034693	0.0019954
Glutathione Metabolism	20	6	74.786	20	0.00052153	0.034693	0.0019954
Glycolysis	23	5	71.759	20	0.00065778	0.042756	0.0024118
Galactose Metabolism	38	11	79.241	20	0.00072426	0.046353	0.0025494
Methionine Metabolism	42	13	67.812	20	0.00093288	0.058771	0.0031489
Transfer of Acetyl Groups into Mitochondria	22	6	74.791	20	0.00099805	0.061879	0.0031489
Pyrimidine Metabolism	57	10	64.232	20	0.0010019	0.061879	0.0031489
Pyruvate Metabolism	47	5	81.43	20	0.0010754	0.064522	0.0032632
Aspartate Metabolism	35	10	73.313	20	0.0011718	0.069134	0.0032688
Fructose and Mannose Degradation	31	9	75.472	20	0.001185	0.069134	0.0032688
Oxidation of Branched Chain Fatty Acids	26	3	67.398	20	0.0012362	0.070464	0.0032688
Phytanic Acid Peroxisomal Oxidation	26	3	67.398	20	0.0012362	0.070464	0.0032688
D-Arginine and D-Ornithine Metabolism	11	1	94.253	20	0.001263	0.070464	0.0032688
Inositol Phosphate Metabolism	24	3	90.76	20	0.0013568	0.07327	0.0034115
Arachidonic Acid Metabolism	67	1	93.841	20	0.0014529	0.077002	0.0035492
Phenylalanine and Tyrosine Metabolism	27	6	58.453	20	0.0014923	0.077597	0.0035492
Vitamin B6 Metabolism	19	2	88.688	20	0.0017554	0.089524	0.0040651
Homocysteine Degradation	9	4	73.047	20	0.0018662	0.093308	0.0042108
Ketone Body Metabolism	13	3	84.468	20	0.001928	0.094473	0.0042417
Trehalose Degradation	11	3	75.353	20	0.0021365	0.10255	0.0045197
Phosphatidylethanolamine Biosynthesis	12	2	90.25	20	0.0021571	0.10255	0.0045197
Propanoate Metabolism	42	9	64.425	20	0.0022634	0.10412	0.0046321
Pentose Phosphate Pathway	29	7	73.359	20	0.0024953	0.11229	0.0049906
Starch and Sucrose Metabolism	31	6	83.066	20	0.0025857	0.11377	0.0050565
Inositol Metabolism	30	4	87.431	20	0.003102	0.13339	0.0059343
Phosphatidylinositol Phosphate Metabolism	17	2	87.422	20	0.0032332	0.1358	0.0060537
Nicotinate and Nicotinamide Metabolism	35	6	68.59	20	0.003496	0.14334	0.0063244
Mitochondrial Electron Transport Chain	19	5	72.932	20	0.0035216	0.14334	0.0063244
Lactose Synthesis	19	3	75.36	20	0.003735	0.14566	0.0065726
Carnitine Synthesis	22	5	53.73	20	0.0038091	0.14566	0.0065726
Lysine Degradation	30	3	70.116	20	0.0043008	0.15913	0.0072783
Betaine Metabolism	21	5	63.902	20	0.0044655	0.16076	0.0074145
Riboflavin Metabolism	20	2	84.512	20	0.0049663	0.17382	0.0080933
Alpha Linolenic Acid and Linoleic Acid Metabolism	17	2	73.29	20	0.0051819	0.17618	0.008291
Histidine Metabolism	42	6	66.146	20	0.0053952	0.17804	0.0084781
Phosphatidylcholine Biosynthesis	14	1	87.976	20	0.0056549	0.18096	0.0087303
Sulfate/Sulfite Metabolism	22	1	87.32	20	0.0063035	0.19541	0.0094019
Thiamine Metabolism	9	1	87.32	20	0.0063035	0.19541	0.0094019
Tyrosine Metabolism	70	11	60.387	20	0.006421	0.19541	0.0094175
Butyrate Metabolism	19	2	77.211	20	0.008181	0.22907	0.011802
Beta-Alanine Metabolism	34	9	55.527	20	0.010414	0.28117	0.014781
Steroid Biosynthesis	48	2	78.007	20	0.012975	0.33735	0.018124
Sphingolipid Metabolism	40	5	67.745	20	0.014499	0.36247	0.019936
Glycerol Phosphate Shuttle	11	4	62.229	20	0.014888	0.36247	0.020157
Lactose Degradation	9	4	63.889	20	0.017467	0.40175	0.02329
Phenylacetate Metabolism	9	2	45.382	20	0.022578	0.49672	0.029099
Mitochondrial Beta-Oxidation of Short Chain Saturated Fatty Acids	27	2	64.343	20	0.02259	0.49672	0.029099
Nucleotide Sugars Metabolism	20	2	63.455	20	0.022816	0.49672	0.029099
Mitochondrial Beta-Oxidation of Long Chain Saturated Fatty Acids	28	1	74.334	20	0.027185	0.51651	0.034175
Ubiquinone Biosynthesis	20	1	71.365	20	0.034271	0.61687	0.042477
Fatty Acid Biosynthesis	35	9	52.344	20	0.037138	0.63135	0.045391
Fatty acid Metabolism	43	1	68.694	20	0.041446	0.66313	0.049287
Fatty Acid Elongation In Mitochondria	35	1	68.694	20	0.041446	0.66313	0.049287
De Novo Triacylglycerol Biosynthesis	9	3	55.737	20	0.04869	0.68166	0.056378
Cardiolipin Biosynthesis	11	3	55.737	20	0.04869	0.68166	0.056378
Beta Oxidation of Very Long Chain Fatty Acids	17	4	54.187	20	0.063166	0.75799	0.07219
Plasmalogen Synthesis	26	5	45.425	20	0.076628	0.84291	0.086453
Bile Acid Biosynthesis	65	3	41.102	20	0.11779	1	0.13121
Porphyrin Metabolism	40	1	49.164	20	0.12061	1	0.13267
Catecholamine Biosynthesis	20	5	34.462	20	0.14504	1	0.15757
Phospholipid Biosynthesis	29	2	39.946	20	0.1742	1	0.18695
Taurine and Hypotaurine Metabolism	12	4	28.49	20	0.23443	1	0.24645
Methylhistidine Metabolism	4	1	32.755	20	0.23525	1	0.24645
Threonine and 2-Oxobutanoate Degradation	20	3	25.274	20	0.32386	1	0.33529
Mitochondrial Beta-Oxidation of Medium Chain Saturated Fatty Acids	27	1	22.286	20	0.34448	1	0.35249
Biotin Metabolism	8	2	19.769	20	0.4567	1	0.46195
Thyroid hormone synthesis	13	1	2.3982	20	0.76957	1	0.76957
