# Supplementary material for: Metabolic dynamics of human external urethral sphincter myoblast differentiation and the effects of tricarboxylic acid cycle inhibition
Source: Sci Rep. 2025 Aug 7;15:28987. doi: 10.1038/s41598-025-13764-z (PMC12331984; doi:10.1038/s41598-025-13764-z)
Supplement: Supplementary file 13 — Supplementary Material 13 [file 41598_2025_13764_MOESM13_ESM.xlsx]

## Sheet: msea_qea_result
	Total Cmpd	Hits	Statistic Q	Expected Q	Raw p	Holm p	FDR
Glycerolipid Metabolism	25	8	66.211	20	0.0001086	0.0095566	0.0050699
Pyruvaldehyde Degradation	10	1	98.252	20	0.00011523	0.010025	0.0050699
Cysteine Metabolism	26	6	74	20	0.00023998	0.020638	0.0070393
Ketone Body Metabolism	13	3	88.746	20	0.00034943	0.029702	0.0076875
Transfer of Acetyl Groups into Mitochondria	22	6	59.404	20	0.00060191	0.05056	0.010594
Gluconeogenesis	33	9	51.154	20	0.0009152	0.075962	0.01275
Glycolysis	23	5	47.229	20	0.001137	0.09323	0.01275
Glutamate Metabolism	48	12	56.175	20	0.0011591	0.093883	0.01275
Oxidation of Branched Chain Fatty Acids	26	3	90.88	20	0.0016789	0.13431	0.01451
Phytanic Acid Peroxisomal Oxidation	26	3	90.88	20	0.0016789	0.13431	0.01451
Steroid Biosynthesis	48	2	72.027	20	0.0018138	0.14148	0.01451
Propanoate Metabolism	42	9	50.409	20	0.0019889	0.15315	0.014585
Valine, Leucine and Isoleucine Degradation	59	13	65.603	20	0.0022466	0.17074	0.015208
Amino Sugar Metabolism	33	8	57.701	20	0.0026815	0.20111	0.015275
Pyruvate Metabolism	47	5	60.055	20	0.0027493	0.20345	0.015275
Folate Metabolism	29	2	71.31	20	0.003071	0.22418	0.015275
Alanine Metabolism	17	8	52.58	20	0.0031165	0.22439	0.015275
Tryptophan Metabolism	59	9	40.514	20	0.0031244	0.22439	0.015275
Vitamin B6 Metabolism	19	2	81.282	20	0.0034387	0.24071	0.015332
Butyrate Metabolism	19	2	85.32	20	0.0034845	0.24071	0.015332
Malate-Aspartate Shuttle	10	4	68.701	20	0.003936	0.26764	0.016494
Mitochondrial Beta-Oxidation of Short Chain Saturated Fatty Acids	27	2	57.902	20	0.004188	0.28059	0.016606
Citric Acid Cycle	32	9	61.497	20	0.0044005	0.29043	0.016606
Warburg Effect	57	17	47.998	20	0.0047147	0.30646	0.016606
Pantothenate and CoA Biosynthesis	21	2	71.025	20	0.0047603	0.30646	0.016606
Aspartate Metabolism	35	10	55.307	20	0.0049065	0.30911	0.016606
Glycine and Serine Metabolism	59	18	42.957	20	0.0056994	0.35336	0.018576
D-Arginine and D-Ornithine Metabolism	11	1	87.664	20	0.0059593	0.36352	0.018729
Arginine and Proline Metabolism	52	11	56.262	20	0.0075051	0.45031	0.022774
Carnitine Synthesis	22	5	68.683	20	0.0079316	0.46797	0.022785
Glucose-Alanine Cycle	13	5	67.487	20	0.0080264	0.46797	0.022785
Lactose Synthesis	19	3	62.304	20	0.0086408	0.49253	0.023402
Urea Cycle	28	11	53.56	20	0.0087756	0.49253	0.023402
Phosphatidylinositol Phosphate Metabolism	17	2	77.088	20	0.0093847	0.51616	0.023535
Ammonia Recycling	31	12	45.751	20	0.0093989	0.51616	0.023535
Galactose Metabolism	38	11	52.038	20	0.0098859	0.52395	0.023535
Mitochondrial Electron Transport Chain	19	5	65.815	20	0.0098953	0.52395	0.023535
Lysine Degradation	30	3	74.318	20	0.010835	0.55257	0.025091
Tyrosine Metabolism	70	11	61.289	20	0.014242	0.71212	0.031775
Inositol Metabolism	30	4	58.542	20	0.014894	0.7298	0.031775
De Novo Triacylglycerol Biosynthesis	9	3	68.229	20	0.015848	0.76073	0.031775
Cardiolipin Biosynthesis	11	3	68.229	20	0.015848	0.76073	0.031775
Fructose and Mannose Degradation	31	9	48.598	20	0.015885	0.76073	0.031775
Mitochondrial Beta-Oxidation of Long Chain Saturated Fatty Acids	28	1	80.145	20	0.015887	0.76073	0.031775
Plasmalogen Synthesis	26	5	42.365	20	0.016386	0.76073	0.032045
Fatty Acid Biosynthesis	35	9	49.824	20	0.01681	0.76073	0.032159
Glutathione Metabolism	20	6	52.864	20	0.018318	0.76936	0.034298
Fatty acid Metabolism	43	1	77.961	20	0.019748	0.80967	0.035466
Fatty Acid Elongation In Mitochondria	35	1	77.961	20	0.019748	0.80967	0.035466
Glycerol Phosphate Shuttle	11	4	53.61	20	0.02038	0.80967	0.035869
Phospholipid Biosynthesis	29	2	69.297	20	0.021611	0.82122	0.037119
Inositol Phosphate Metabolism	24	3	51.404	20	0.021934	0.82122	0.037119
Arachidonic Acid Metabolism	67	1	76.528	20	0.02253	0.82122	0.037409
Nicotinate and Nicotinamide Metabolism	35	6	48.414	20	0.024012	0.84042	0.039131
Methionine Metabolism	42	13	35.901	20	0.027506	0.93521	0.04401
Lactose Degradation	9	4	54.279	20	0.03033	1	0.047034
Pyrimidine Metabolism	57	10	43.576	20	0.030465	1	0.047034
Histidine Metabolism	42	6	56.675	20	0.031378	1	0.047608
Homocysteine Degradation	9	4	44.588	20	0.032646	1	0.048692
Beta-Alanine Metabolism	34	9	44.636	20	0.033479	1	0.049103
Phenylalanine and Tyrosine Metabolism	27	6	54.228	20	0.036239	1	0.052279
Catecholamine Biosynthesis	20	5	48.6	20	0.037608	1	0.053379
Phenylacetate Metabolism	9	2	56.65	20	0.038592	1	0.053906
Starch and Sucrose Metabolism	31	6	44.744	20	0.043353	1	0.059611
Trehalose Degradation	11	3	49.024	20	0.04534	1	0.061384
Sulfate/Sulfite Metabolism	22	1	66.093	20	0.049197	1	0.064617
Thiamine Metabolism	9	1	66.093	20	0.049197	1	0.064617
Beta Oxidation of Very Long Chain Fatty Acids	17	4	45.66	20	0.055048	1	0.071239
Pentose Phosphate Pathway	29	7	39.842	20	0.062394	1	0.079575
Selenoamino Acid Metabolism	27	5	39.203	20	0.065278	1	0.082063
Taurine and Hypotaurine Metabolism	12	4	39.393	20	0.10045	1	0.12451
Bile Acid Biosynthesis	65	3	34.164	20	0.12698	1	0.1552
Sphingolipid Metabolism	40	5	35.951	20	0.13134	1	0.15833
Riboflavin Metabolism	20	2	37.923	20	0.13411	1	0.15948
Purine Metabolism	73	13	31.554	20	0.1525	1	0.17893
Spermidine and Spermine Biosynthesis	18	6	34.403	20	0.15815	1	0.18312
Biotin Metabolism	8	2	30.927	20	0.22308	1	0.25495
Phosphatidylethanolamine Biosynthesis	12	2	30.175	20	0.23649	1	0.26681
Mitochondrial Beta-Oxidation of Medium Chain Saturated Fatty Acids	27	1	30.021	20	0.26037	1	0.29004
Methylhistidine Metabolism	4	1	25.121	20	0.31114	1	0.34226
Betaine Metabolism	21	5	22.882	20	0.34158	1	0.3711
Thyroid hormone synthesis	13	1	21.246	20	0.35756	1	0.38372
Alpha Linolenic Acid and Linoleic Acid Metabolism	17	2	20	20	0.41731	1	0.44245
Porphyrin Metabolism	40	1	12.659	20	0.48883	1	0.5121
Ubiquinone Biosynthesis	20	1	10.542	20	0.53008	1	0.54879
Nucleotide Sugars Metabolism	20	2	15.121	20	0.54042	1	0.55299
Threonine and 2-Oxobutanoate Degradation	20	3	12.838	20	0.63339	1	0.64067
Phosphatidylcholine Biosynthesis	14	1	1.2174	20	0.83517	1	0.83517
