# Supplementary material for: Metabolic dynamics of human external urethral sphincter myoblast differentiation and the effects of tricarboxylic acid cycle inhibition
Source: Sci Rep. 2025 Aug 7;15:28987. doi: 10.1038/s41598-025-13764-z (PMC12331984; doi:10.1038/s41598-025-13764-z)
Supplement: Supplementary file 14 — Supplementary Material 14 [file 41598_2025_13764_MOESM14_ESM.xlsx]

## Sheet: msea_qea_result
	Total Cmpd	Hits	Statistic Q	Expected Q	Raw p	Holm p	FDR
Ketone Body Metabolism	13	3	60.328	20	0.0028809	0.25352	0.078609
Pantothenate and CoA Biosynthesis	21	2	88.983	20	0.0032646	0.28402	0.078609
Betaine Metabolism	21	5	52.22	20	0.0040221	0.3459	0.078609
Oxidation of Branched Chain Fatty Acids	26	3	79.689	20	0.0054154	0.46031	0.078609
Phytanic Acid Peroxisomal Oxidation	26	3	79.689	20	0.0054154	0.46031	0.078609
Cysteine Metabolism	26	6	58.166	20	0.0068723	0.5704	0.078609
Malate-Aspartate Shuttle	10	4	56.723	20	0.0070129	0.57506	0.078609
Citric Acid Cycle	32	9	44.453	20	0.011206	0.90773	0.078609
Catecholamine Biosynthesis	20	5	48.305	20	0.011301	0.90773	0.078609
Starch and Sucrose Metabolism	31	6	46.818	20	0.013158	1	0.078609
Amino Sugar Metabolism	33	8	38.88	20	0.013434	1	0.078609
De Novo Triacylglycerol Biosynthesis	9	3	58.191	20	0.013689	1	0.078609
Cardiolipin Biosynthesis	11	3	58.191	20	0.013689	1	0.078609
Phospholipid Biosynthesis	29	2	81.23	20	0.013776	1	0.078609
Glutamate Metabolism	48	12	43.648	20	0.013896	1	0.078609
Tyrosine Metabolism	70	11	41.569	20	0.014293	1	0.078609
Arginine and Proline Metabolism	52	11	43.624	20	0.015423	1	0.079838
Mitochondrial Electron Transport Chain	19	5	63.97	20	0.01732	1	0.084675
Carnitine Synthesis	22	5	62.503	20	0.020645	1	0.085341
Homocysteine Degradation	9	4	39.204	20	0.0212	1	0.085341
Taurine and Hypotaurine Metabolism	12	4	55.938	20	0.023805	1	0.085341
Glycerolipid Metabolism	25	8	42.227	20	0.024586	1	0.085341
Plasmalogen Synthesis	26	5	49.266	20	0.02586	1	0.085341
Purine Metabolism	73	13	41.06	20	0.026114	1	0.085341
Methionine Metabolism	42	13	37.808	20	0.026868	1	0.085341
Urea Cycle	28	11	36.507	20	0.027476	1	0.085341
Vitamin B6 Metabolism	19	2	53.833	20	0.027628	1	0.085341
Glycerol Phosphate Shuttle	11	4	50.85	20	0.027832	1	0.085341
Lysine Degradation	30	3	46.998	20	0.029512	1	0.085341
Trehalose Degradation	11	3	46.261	20	0.029829	1	0.085341
Beta-Alanine Metabolism	34	9	37.985	20	0.030063	1	0.085341
Aspartate Metabolism	35	10	37.613	20	0.031098	1	0.085519
Bile Acid Biosynthesis	65	3	47.763	20	0.041176	1	0.10759
Butyrate Metabolism	19	2	55.379	20	0.041571	1	0.10759
Fructose and Mannose Degradation	31	9	41.709	20	0.044363	1	0.11154
Fatty Acid Biosynthesis	35	9	48.748	20	0.04617	1	0.11285
Phenylalanine and Tyrosine Metabolism	27	6	46.728	20	0.048204	1	0.11285
Fatty acid Metabolism	43	1	65.833	20	0.050013	1	0.11285
Fatty Acid Elongation In Mitochondria	35	1	65.833	20	0.050013	1	0.11285
Lactose Synthesis	19	3	41.701	20	0.057993	1	0.12759
Glucose-Alanine Cycle	13	5	38.048	20	0.061853	1	0.13059
Mitochondrial Beta-Oxidation of Long Chain Saturated Fatty Acids	28	1	62.185	20	0.062326	1	0.13059
Mitochondrial Beta-Oxidation of Short Chain Saturated Fatty Acids	27	2	52.105	20	0.067362	1	0.13786
Galactose Metabolism	38	11	40.047	20	0.072738	1	0.14548
Warburg Effect	57	17	33.922	20	0.078728	1	0.15064
D-Arginine and D-Ornithine Metabolism	11	1	57.939	20	0.078745	1	0.15064
Beta Oxidation of Very Long Chain Fatty Acids	17	4	49.922	20	0.080653	1	0.15101
Lactose Degradation	9	4	41.906	20	0.086932	1	0.15914
Gluconeogenesis	33	9	38.612	20	0.088611	1	0.15914
Glycine and Serine Metabolism	59	18	34.538	20	0.090535	1	0.15934
Glutathione Metabolism	20	6	34.945	20	0.094391	1	0.16135
Transfer of Acetyl Groups into Mitochondria	22	6	32.824	20	0.095341	1	0.16135
Tryptophan Metabolism	59	9	31.198	20	0.099819	1	0.16574
Steroid Biosynthesis	48	2	38.973	20	0.10391	1	0.16934
Phosphatidylcholine Biosynthesis	14	1	51.909	20	0.10628	1	0.17004
Inositol Metabolism	30	4	36.023	20	0.10856	1	0.17059
Valine, Leucine and Isoleucine Degradation	59	13	33.937	20	0.11493	1	0.17743
Mitochondrial Beta-Oxidation of Medium Chain Saturated Fatty Acids	27	1	47.999	20	0.12705	1	0.19228
Glycolysis	23	5	37.405	20	0.12891	1	0.19228
Porphyrin Metabolism	40	1	46.385	20	0.13636	1	0.19999
Pentose Phosphate Pathway	29	7	33.029	20	0.15299	1	0.22069
Pyruvaldehyde Degradation	10	1	42.913	20	0.15794	1	0.22069
Spermidine and Spermine Biosynthesis	18	6	29.491	20	0.15799	1	0.22069
Alanine Metabolism	17	8	29.383	20	0.16107	1	0.22147
Nucleotide Sugars Metabolism	20	2	31.27	20	0.22918	1	0.31027
Sphingolipid Metabolism	40	5	28.122	20	0.23503	1	0.31337
Thyroid hormone synthesis	13	1	31.55	20	0.24606	1	0.32319
Ammonia Recycling	31	12	24.844	20	0.27082	1	0.35047
Phosphatidylethanolamine Biosynthesis	12	2	26.458	20	0.28231	1	0.36005
Pyruvate Metabolism	47	5	24.923	20	0.32223	1	0.39432
Propanoate Metabolism	42	9	22.438	20	0.3235	1	0.39432
Phosphatidylinositol Phosphate Metabolism	17	2	26.244	20	0.32535	1	0.39432
Alpha Linolenic Acid and Linoleic Acid Metabolism	17	2	23.26	20	0.32955	1	0.39432
Arachidonic Acid Metabolism	67	1	23.037	20	0.33533	1	0.39432
Nicotinate and Nicotinamide Metabolism	35	6	24.182	20	0.33607	1	0.39432
Inositol Phosphate Metabolism	24	3	24.169	20	0.34783	1	0.40275
Selenoamino Acid Metabolism	27	5	22.525	20	0.36201	1	0.41372
Histidine Metabolism	42	6	21.242	20	0.42508	1	0.47958
Riboflavin Metabolism	20	2	20.469	20	0.45274	1	0.49941
Folate Metabolism	29	2	17.575	20	0.45401	1	0.49941
Ubiquinone Biosynthesis	20	1	13.151	20	0.47988	1	0.52135
Sulfate/Sulfite Metabolism	22	1	12.113	20	0.49902	1	0.52908
Thiamine Metabolism	9	1	12.113	20	0.49902	1	0.52908
Phenylacetate Metabolism	9	2	15.941	20	0.55461	1	0.58102
Methylhistidine Metabolism	4	1	8.5395	20	0.57414	1	0.59441
Biotin Metabolism	8	2	13.778	20	0.59863	1	0.61255
Pyrimidine Metabolism	57	10	16.091	20	0.66788	1	0.67555
Threonine and 2-Oxobutanoate Degradation	20	3	11.949	20	0.68038	1	0.68038
