# Supplementary material for: Metabolic dynamics of human external urethral sphincter myoblast differentiation and the effects of tricarboxylic acid cycle inhibition
Source: Sci Rep. 2025 Aug 7;15:28987. doi: 10.1038/s41598-025-13764-z (PMC12331984; doi:10.1038/s41598-025-13764-z)
Supplement: Supplementary file 15 — Supplementary Material 15 [file 41598_2025_13764_MOESM15_ESM.xlsx]

## Sheet: msea_qea_result
	Total Cmpd	Hits	Statistic Q	Expected Q	Raw p	Holm p	FDR
Purine Metabolism	73	13	47.206	20	0.0032139	0.28282	0.10959
Glycerol Phosphate Shuttle	11	4	66.284	20	0.0039874	0.3469	0.10959
De Novo Triacylglycerol Biosynthesis	9	3	72.114	20	0.0058089	0.49956	0.10959
Cardiolipin Biosynthesis	11	3	72.114	20	0.0058089	0.49956	0.10959
Tyrosine Metabolism	70	11	49.229	20	0.0086466	0.72632	0.10959
Tryptophan Metabolism	59	9	49.81	20	0.010991	0.91227	0.10959
Mitochondrial Electron Transport Chain	19	5	51.286	20	0.011339	0.92982	0.10959
Inositol Phosphate Metabolism	24	3	55.648	20	0.011464	0.92982	0.10959
Pentose Phosphate Pathway	29	7	46.371	20	0.012481	0.99847	0.10959
Inositol Metabolism	30	4	56.021	20	0.012665	1	0.10959
Taurine and Hypotaurine Metabolism	12	4	45.035	20	0.015141	1	0.10959
Glycerolipid Metabolism	25	8	57.733	20	0.015313	1	0.10959
Phosphatidylinositol Phosphate Metabolism	17	2	75.858	20	0.016189	1	0.10959
Pyrimidine Metabolism	57	10	54.494	20	0.022102	1	0.13893
Phospholipid Biosynthesis	29	2	73.964	20	0.026636	1	0.13896
Catecholamine Biosynthesis	20	5	52.263	20	0.027536	1	0.13896
Histidine Metabolism	42	6	48.135	20	0.027703	1	0.13896
Glycolysis	23	5	45.81	20	0.028871	1	0.13896
Folate Metabolism	29	2	68.919	20	0.030004	1	0.13896
Nicotinate and Nicotinamide Metabolism	35	6	62	20	0.035598	1	0.14871
Betaine Metabolism	21	5	54.429	20	0.037248	1	0.14871
Plasmalogen Synthesis	26	5	53.097	20	0.037598	1	0.14871
Arachidonic Acid Metabolism	67	1	69.425	20	0.039405	1	0.14871
Sulfate/Sulfite Metabolism	22	1	68.413	20	0.042246	1	0.14871
Thiamine Metabolism	9	1	68.413	20	0.042246	1	0.14871
Propanoate Metabolism	42	9	47.101	20	0.045729	1	0.15258
Starch and Sucrose Metabolism	31	6	35.727	20	0.046813	1	0.15258
Selenoamino Acid Metabolism	27	5	38.766	20	0.054312	1	0.1613
Methionine Metabolism	42	13	40.445	20	0.054464	1	0.1613
Malate-Aspartate Shuttle	10	4	46.908	20	0.056722	1	0.1613
Spermidine and Spermine Biosynthesis	18	6	38.438	20	0.056822	1	0.1613
Glycine and Serine Metabolism	59	18	48.136	20	0.061477	1	0.16705
Fructose and Mannose Degradation	31	9	37.395	20	0.062642	1	0.16705
Beta-Alanine Metabolism	34	9	52.654	20	0.064858	1	0.16784
Riboflavin Metabolism	20	2	58.604	20	0.066757	1	0.16784
D-Arginine and D-Ornithine Metabolism	11	1	60.153	20	0.069892	1	0.17085
Lysine Degradation	30	3	51.72	20	0.07433	1	0.17328
Phenylalanine and Tyrosine Metabolism	27	6	39.131	20	0.074827	1	0.17328
Galactose Metabolism	38	11	39.931	20	0.078491	1	0.17711
Bile Acid Biosynthesis	65	3	44.395	20	0.08579	1	0.17868
Homocysteine Degradation	9	4	42.067	20	0.086001	1	0.17868
Lactose Synthesis	19	3	52.382	20	0.086942	1	0.17868
Arginine and Proline Metabolism	52	11	43.508	20	0.087311	1	0.17868
Cysteine Metabolism	26	6	42.301	20	0.090003	1	0.18001
Urea Cycle	28	11	42.67	20	0.0931	1	0.18206
Aspartate Metabolism	35	10	37.344	20	0.098373	1	0.1844
Warburg Effect	57	17	35.213	20	0.098484	1	0.1844
Glucose-Alanine Cycle	13	5	42.237	20	0.1017	1	0.18547
Alanine Metabolism	17	8	41.368	20	0.10327	1	0.18547
Phenylacetate Metabolism	9	2	47.901	20	0.10575	1	0.18611
Steroid Biosynthesis	48	2	43.021	20	0.10953	1	0.18899
Gluconeogenesis	33	9	34.946	20	0.11212	1	0.18974
Ubiquinone Biosynthesis	20	1	49.047	20	0.12124	1	0.20094
Lactose Degradation	9	4	45.693	20	0.12448	1	0.20094
Oxidation of Branched Chain Fatty Acids	26	3	37.893	20	0.12974	1	0.20094
Phytanic Acid Peroxisomal Oxidation	26	3	37.893	20	0.12974	1	0.20094
Pyruvaldehyde Degradation	10	1	47.453	20	0.13015	1	0.20094
Amino Sugar Metabolism	33	8	36.259	20	0.13655	1	0.20717
Trehalose Degradation	11	3	35.254	20	0.14888	1	0.22205
Vitamin B6 Metabolism	19	2	41.202	20	0.15209	1	0.22306
Transfer of Acetyl Groups into Mitochondria	22	6	32.018	20	0.15499	1	0.2236
Citric Acid Cycle	32	9	30.251	20	0.16611	1	0.22897
Mitochondrial Beta-Oxidation of Medium Chain Saturated Fatty Acids	27	1	41.564	20	0.16693	1	0.22897
Glutamate Metabolism	48	12	35.292	20	0.16801	1	0.22897
Beta Oxidation of Very Long Chain Fatty Acids	17	4	35.549	20	0.16913	1	0.22897
Ammonia Recycling	31	12	34.845	20	0.17649	1	0.23532
Mitochondrial Beta-Oxidation of Short Chain Saturated Fatty Acids	27	2	36.081	20	0.18916	1	0.24844
Butyrate Metabolism	19	2	32.939	20	0.19334	1	0.25021
Glutathione Metabolism	20	6	31.53	20	0.20261	1	0.2584
Carnitine Synthesis	22	5	31.332	20	0.215	1	0.27029
Threonine and 2-Oxobutanoate Degradation	20	3	30.703	20	0.21886	1	0.27126
Sphingolipid Metabolism	40	5	30.367	20	0.23306	1	0.28485
Pyruvate Metabolism	47	5	27.305	20	0.23953	1	0.28875
Fatty Acid Biosynthesis	35	9	26.628	20	0.24746	1	0.29163
Valine, Leucine and Isoleucine Degradation	59	13	26.961	20	0.24854	1	0.29163
Methylhistidine Metabolism	4	1	30.522	20	0.25562	1	0.29598
Pantothenate and CoA Biosynthesis	21	2	25.207	20	0.3012	1	0.34422
Porphyrin Metabolism	40	1	22.047	20	0.34745	1	0.392
Ketone Body Metabolism	13	3	23.898	20	0.35647	1	0.39709
Fatty acid Metabolism	43	1	17.628	20	0.40722	1	0.43579
Fatty Acid Elongation In Mitochondria	35	1	17.628	20	0.40722	1	0.43579
Thyroid hormone synthesis	13	1	17.547	20	0.40841	1	0.43579
Mitochondrial Beta-Oxidation of Long Chain Saturated Fatty Acids	28	1	17.37	20	0.41103	1	0.43579
Nucleotide Sugars Metabolism	20	2	20.429	20	0.45041	1	0.47186
Biotin Metabolism	8	2	13.431	20	0.47776	1	0.49463
Phosphatidylethanolamine Biosynthesis	12	2	15.883	20	0.50779	1	0.5196
Phosphatidylcholine Biosynthesis	14	1	1.538	20	0.81493	1	0.8243
Alpha Linolenic Acid and Linoleic Acid Metabolism	17	2	2.796	20	0.9142	1	0.9142
